# Supplementary material for: Humidity-driven ABA depletion determines plant-pathogen competition for leaf water
Source: Nat Commun. 2025 Dec 19;17:787. doi: 10.1038/s41467-025-67469-y (PMC12824301; doi:10.1038/s41467-025-67469-y)
Supplement: Supplementary file 4 — Supplementary Data 1 [file 41467_2025_67469_MOESM4_ESM.xlsx]

## Sheet: Supplementary Data 1
Gene ID	HH_0.5 h vs MH_0.5 h	HH_5 h vs MH_5 h
AT1G01010	None	Down
AT1G01020	None	None
AT1G01030	None	None
AT1G01040	None	None
AT1G01046	None	None
AT1G01050	None	None
AT1G01060	None	None
AT1G01070	None	Down
AT1G01080	None	None
AT1G01090	None	None
AT1G01100	None	None
AT1G01110	None	None
AT1G01120	Up	Up
AT1G01130	Up	None
AT1G01140	None	None
AT1G01160	None	None
AT1G01170	None	None
AT1G01180	None	Up
AT1G01190	None	None
AT1G01200	None	Down
AT1G01210	None	Down
AT1G01220	None	None
AT1G01225	None	None
AT1G01230	None	None
AT1G01240	None	None
AT1G01250	None	Down
AT1G01260	None	None
AT1G01290	None	None
AT1G01300	None	None
AT1G01320	None	None
AT1G01340	None	Up
AT1G01350	None	None
AT1G01360	None	None
AT1G01370	None	None
AT1G01380	None	Down
AT1G01390	None	None
AT1G01420	Down	Down
AT1G01430	None	None
AT1G01440	None	None
AT1G01448	None	None
AT1G01450	None	None
AT1G01470	None	Down
AT1G01480	None	Up
AT1G01490	None	Up
AT1G01500	None	None
AT1G01510	None	None
AT1G01520	Down	None
AT1G01540	Up	Up
AT1G01550	None	None
AT1G01560	None	None
AT1G01570	None	None
AT1G01580	None	Down
AT1G01590	None	None
AT1G01600	Up	None
AT1G01610	None	None
AT1G01620	None	Up
AT1G01630	None	None
AT1G01640	None	None
AT1G01650	None	None
AT1G01660	None	None
AT1G01670	None	None
AT1G01680	None	None
AT1G01690	None	None
AT1G01700	None	None
AT1G01710	None	None
AT1G01720	None	Up
AT1G01725	None	None
AT1G01730	None	None
AT1G01740	None	None
AT1G01750	None	None
AT1G01760	None	None
AT1G01770	None	None
AT1G01780	None	None
AT1G01790	None	None
AT1G01800	None	None
AT1G01820	None	None
AT1G01830	None	None
AT1G01840	None	None
AT1G01860	None	None
AT1G01880	None	None
AT1G01900	None	None
AT1G01910	None	None
AT1G01920	None	None
AT1G01930	None	None
AT1G01940	None	None
AT1G01950	Up	None
AT1G01960	None	None
AT1G01970	None	None
AT1G01990	None	None
AT1G02000	None	None
AT1G02010	None	None
AT1G02020	None	None
AT1G02050	None	None
AT1G02060	None	None
AT1G02080	None	None
AT1G02090	None	None
AT1G02100	None	None
AT1G02110	None	None
AT1G02120	None	None
AT1G02130	None	None
AT1G02140	None	None
AT1G02145	None	None
AT1G02150	None	None
AT1G02160	None	None
AT1G02170	None	None
AT1G02180	None	None
AT1G02205	None	Down
AT1G02220	None	None
AT1G02230	None	None
AT1G02260	None	None
AT1G02270	None	None
AT1G02280	None	None
AT1G02290	None	None
AT1G02300	None	None
AT1G02305	None	None
AT1G02330	None	None
AT1G02335	None	None
AT1G02340	None	None
AT1G02350	None	None
AT1G02360	None	None
AT1G02370	None	Down
AT1G02380	Up	Up
AT1G02390	None	Down
AT1G02400	None	Up
AT1G02405	None	Down
AT1G02410	None	None
AT1G02420	None	None
AT1G02430	None	None
AT1G02450	None	Down
AT1G02460	Down	Down
AT1G02470	None	None
AT1G02475	None	None
AT1G02500	None	None
AT1G02520	None	Up
AT1G02560	None	None
AT1G02610	Up	Up
AT1G02620	None	Up
AT1G02640	Up	Up
AT1G02650	Up	Up
AT1G02660	Up	Up
AT1G02670	None	None
AT1G02680	None	None
AT1G02690	None	None
AT1G02700	Up	None
AT1G02710	Up	Up
AT1G02720	None	None
AT1G02730	None	None
AT1G02740	None	None
AT1G02750	None	None
AT1G02780	None	None
AT1G02800	None	None
AT1G02816	None	None
AT1G02820	None	Down
AT1G02840	None	None
AT1G02850	None	None
AT1G02860	None	None
AT1G02870	None	None
AT1G02880	None	None
AT1G02890	None	None
AT1G02900	None	Up
AT1G02910	None	None
AT1G02920	None	None
AT1G02930	None	Down
AT1G02950	None	None
AT1G02960	None	None
AT1G02970	None	None
AT1G02990	None	None
AT1G03000	None	None
AT1G03010	None	None
AT1G03020	None	None
AT1G03030	None	None
AT1G03040	None	None
AT1G03055	None	Up
AT1G03060	None	None
AT1G03070	None	None
AT1G03080	None	None
AT1G03090	None	Up
AT1G03100	None	None
AT1G03110	None	Down
AT1G03130	None	None
AT1G03140	None	None
AT1G03150	None	None
AT1G03160	None	None
AT1G03180	None	None
AT1G03190	None	None
AT1G03200	None	None
AT1G03210	None	None
AT1G03220	None	None
AT1G03230	None	None
AT1G03250	None	None
AT1G03260	None	None
AT1G03270	None	Up
AT1G03280	None	None
AT1G03290	None	None
AT1G03300	Up	Up
AT1G03310	None	None
AT1G03330	None	None
AT1G03340	None	None
AT1G03350	None	None
AT1G03360	None	Down
AT1G03365	None	None
AT1G03370	None	None
AT1G03380	None	None
AT1G03400	None	None
AT1G03410	None	None
AT1G03430	None	None
AT1G03440	None	Up
AT1G03457	Up	Up
AT1G03470	Up	Up
AT1G03475	None	None
AT1G03495	None	None
AT1G03510	None	None
AT1G03520	None	None
AT1G03530	None	Down
AT1G03540	None	None
AT1G03545	None	None
AT1G03550	None	None
AT1G03560	None	None
AT1G03590	None	Up
AT1G03600	None	None
AT1G03610	None	None
AT1G03620	None	None
AT1G03630	None	None
AT1G03650	None	None
AT1G03660	None	Up
AT1G03680	None	None
AT1G03687	None	None
AT1G03730	Up	None
AT1G03740	None	None
AT1G03750	None	None
AT1G03760	None	None
AT1G03770	None	Up
AT1G03780	None	None
AT1G03820	None	None
AT1G03830	None	None
AT1G03840	None	None
AT1G03850	None	Up
AT1G03860	None	None
AT1G03870	Up	Up
AT1G03900	None	None
AT1G03905	None	None
AT1G03910	None	None
AT1G03920	None	None
AT1G03930	None	None
AT1G03940	None	None
AT1G03950	None	None
AT1G03960	None	None
AT1G03970	Up	None
AT1G03980	None	None
AT1G03990	None	None
AT1G04000	None	None
AT1G04010	None	None
AT1G04020	None	Down
AT1G04030	Up	None
AT1G04040	None	Up
AT1G04050	None	None
AT1G04070	None	None
AT1G04080	None	None
AT1G04090	None	None
AT1G04100	None	None
AT1G04110	None	Up
AT1G04120	None	None
AT1G04130	None	None
AT1G04140	None	None
AT1G04160	None	None
AT1G04170	None	None
AT1G04190	None	None
AT1G04200	None	None
AT1G04210	None	None
AT1G04220	Down	Down
AT1G04230	None	None
AT1G04240	Up	None
AT1G04250	None	None
AT1G04260	None	None
AT1G04270	None	None
AT1G04280	None	Up
AT1G04290	None	None
AT1G04295	None	None
AT1G04300	None	None
AT1G04310	None	Down
AT1G04330	None	None
AT1G04340	None	None
AT1G04350	None	None
AT1G04360	Down	Up
AT1G04390	None	None
AT1G04400	None	None
AT1G04410	None	None
AT1G04420	None	None
AT1G04425	None	None
AT1G04430	Up	None
AT1G04440	None	None
AT1G04480	None	None
AT1G04490	Up	None
AT1G04510	None	None
AT1G04520	None	None
AT1G04530	None	None
AT1G04540	Down	None
AT1G04550	None	None
AT1G04555	None	None
AT1G04570	Down	Down
AT1G04590	None	None
AT1G04600	None	None
AT1G04620	None	None
AT1G04630	None	None
AT1G04635	None	None
AT1G04640	None	None
AT1G04650	None	None
AT1G04680	None	None
AT1G04690	None	None
AT1G04700	None	None
AT1G04710	None	None
AT1G04730	None	Down
AT1G04750	None	None
AT1G04760	None	None
AT1G04770	None	None
AT1G04780	None	None
AT1G04790	None	None
AT1G04800	None	Up
AT1G04810	None	None
AT1G04820	None	None
AT1G04830	None	None
AT1G04840	None	None
AT1G04850	None	None
AT1G04860	None	None
AT1G04870	None	Down
AT1G04900	None	Down
AT1G04910	None	None
AT1G04920	None	None
AT1G04930	Down	None
AT1G04940	None	None
AT1G04945	None	Down
AT1G04950	None	None
AT1G04960	None	None
AT1G04970	None	None
AT1G04980	None	Down
AT1G04985	None	None
AT1G04990	None	None
AT1G05000	Up	None
AT1G05010	None	None
AT1G05020	None	None
AT1G05030	None	None
AT1G05055	None	None
AT1G05060	None	None
AT1G05065	None	None
AT1G05070	None	None
AT1G05090	None	None
AT1G05100	None	None
AT1G05120	None	None
AT1G05140	None	None
AT1G05150	None	None
AT1G05160	None	None
AT1G05170	Down	Down
AT1G05180	None	None
AT1G05190	None	None
AT1G05200	None	None
AT1G05205	None	None
AT1G05210	None	None
AT1G05230	None	None
AT1G05270	None	None
AT1G05300	None	None
AT1G05310	None	None
AT1G05320	None	None
AT1G05340	None	None
AT1G05350	None	None
AT1G05360	None	None
AT1G05370	None	None
AT1G05380	None	None
AT1G05385	None	None
AT1G05410	None	None
AT1G05420	None	None
AT1G05430	None	None
AT1G05440	None	None
AT1G05460	None	None
AT1G05470	None	None
AT1G05500	None	None
AT1G05520	None	None
AT1G05540	None	None
AT1G05550	None	None
AT1G05560	None	Up
AT1G05562	Down	None
AT1G05570	None	None
AT1G05575	None	Up
AT1G05590	None	None
AT1G05600	None	None
AT1G05610	None	None
AT1G05620	None	None
AT1G05630	None	None
AT1G05640	None	None
AT1G05670	None	None
AT1G05675	None	Up
AT1G05680	None	Up
AT1G05690	None	Up
AT1G05710	Up	None
AT1G05720	None	None
AT1G05730	None	None
AT1G05750	None	None
AT1G05760	None	Up
AT1G05770	None	Up
AT1G05780	None	None
AT1G05785	None	None
AT1G05790	None	None
AT1G05805	None	None
AT1G05810	Up	Up
AT1G05820	None	Up
AT1G05830	None	None
AT1G05835	None	None
AT1G05840	None	None
AT1G05850	None	None
AT1G05860	None	None
AT1G05870	Down	None
AT1G05890	None	None
AT1G05894	None	None
AT1G05900	None	None
AT1G05910	None	None
AT1G05940	None	None
AT1G05950	None	Down
AT1G05960	None	None
AT1G05970	None	None
AT1G05990	None	None
AT1G06000	None	None
AT1G06002	None	None
AT1G06010	None	None
AT1G06040	None	None
AT1G06050	None	None
AT1G06060	None	None
AT1G06070	None	None
AT1G06080	None	Down
AT1G06090	None	None
AT1G06110	None	None
AT1G06130	None	None
AT1G06140	None	None
AT1G06148	None	None
AT1G06149	None	None
AT1G06150	None	None
AT1G06160	Up	None
AT1G06180	Down	None
AT1G06190	None	None
AT1G06200	None	None
AT1G06210	None	None
AT1G06220	None	None
AT1G06230	None	None
AT1G06240	None	None
AT1G06250	None	None
AT1G06260	None	None
AT1G06265	None	None
AT1G06270	None	None
AT1G06290	None	None
AT1G06360	Up	Up
AT1G06380	None	Down
AT1G06390	None	None
AT1G06400	None	None
AT1G06410	None	None
AT1G06420	None	None
AT1G06430	None	None
AT1G06440	Up	None
AT1G06450	None	None
AT1G06460	None	None
AT1G06470	None	None
AT1G06475	Up	None
AT1G06490	None	None
AT1G06500	None	None
AT1G06510	None	None
AT1G06515	None	None
AT1G06520	Up	Up
AT1G06530	None	None
AT1G06550	None	None
AT1G06560	None	None
AT1G06570	None	Up
AT1G06580	None	None
AT1G06590	None	None
AT1G06620	Up	Down
AT1G06630	None	None
AT1G06640	Up	Up
AT1G06645	None	None
AT1G06650	None	None
AT1G06660	None	None
AT1G06670	None	None
AT1G06680	None	None
AT1G06690	None	None
AT1G06700	None	None
AT1G06710	None	None
AT1G06720	None	Down
AT1G06730	None	None
AT1G06750	None	None
AT1G06760	None	Up
AT1G06770	None	None
AT1G06780	None	None
AT1G06790	None	Down
AT1G06800	None	None
AT1G06820	None	None
AT1G06830	None	None
AT1G06840	None	None
AT1G06850	None	None
AT1G06870	None	None
AT1G06890	None	None
AT1G06900	None	None
AT1G06910	None	None
AT1G06950	None	None
AT1G06960	None	None
AT1G06980	None	None
AT1G07000	Up	None
AT1G07010	None	None
AT1G07020	None	None
AT1G07030	None	None
AT1G07040	None	None
AT1G07050	Down	None
AT1G07070	None	Down
AT1G07080	None	None
AT1G07090	Down	None
AT1G07110	None	None
AT1G07119	None	None
AT1G07120	None	None
AT1G07128	None	None
AT1G07130	None	Up
AT1G07135	Up	Up
AT1G07140	None	None
AT1G07150	Up	None
AT1G07160	None	None
AT1G07170	None	None
AT1G07180	None	None
AT1G07200	None	None
AT1G07210	None	None
AT1G07220	None	None
AT1G07230	None	None
AT1G07240	None	None
AT1G07250	None	None
AT1G07260	None	None
AT1G07270	None	Down
AT1G07280	Down	None
AT1G07290	None	None
AT1G07300	None	None
AT1G07310	None	None
AT1G07320	None	None
AT1G07350	None	None
AT1G07360	None	None
AT1G07370	None	Down
AT1G07380	None	None
AT1G07390	None	None
AT1G07410	None	None
AT1G07420	None	None
AT1G07430	Down	Down
AT1G07440	None	None
AT1G07450	None	None
AT1G07470	None	None
AT1G07480	None	None
AT1G07485	None	None
AT1G07490	Down	Up
AT1G07510	None	None
AT1G07520	None	Up
AT1G07530	None	None
AT1G07570	None	Up
AT1G07590	None	None
AT1G07600	None	None
AT1G07610	None	Down
AT1G07615	None	None
AT1G07620	None	None
AT1G07630	None	None
AT1G07640	None	None
AT1G07650	None	None
AT1G07660	None	None
AT1G07670	None	None
AT1G07700	None	None
AT1G07705	None	None
AT1G07710	None	None
AT1G07720	None	None
AT1G07728	None	None
AT1G07740	None	None
AT1G07745	None	None
AT1G07750	None	None
AT1G07770	None	None
AT1G07780	None	None
AT1G07790	None	None
AT1G07810	None	None
AT1G07820	None	None
AT1G07830	None	None
AT1G07840	None	None
AT1G07870	Up	None
AT1G07880	None	None
AT1G07890	None	None
AT1G07900	None	Down
AT1G07901	None	None
AT1G07910	None	None
AT1G07920	None	None
AT1G07930	None	Down
AT1G07940	None	None
AT1G07950	None	None
AT1G07960	None	None
AT1G07970	None	None
AT1G07980	None	None
AT1G07990	None	None
AT1G08000	None	None
AT1G08010	None	None
AT1G08030	None	None
AT1G08040	None	None
AT1G08050	None	None
AT1G08060	None	None
AT1G08070	None	None
AT1G08090	None	None
AT1G08110	None	None
AT1G08125	None	None
AT1G08130	None	None
AT1G08160	None	None
AT1G08165	None	None
AT1G08170	None	None
AT1G08180	Down	None
AT1G08190	None	None
AT1G08200	None	None
AT1G08210	None	None
AT1G08220	None	Down
AT1G08230	None	None
AT1G08250	Down	None
AT1G08260	None	None
AT1G08270	None	None
AT1G08280	None	None
AT1G08290	None	None
AT1G08300	None	None
AT1G08315	Up	None
AT1G08340	None	None
AT1G08350	None	None
AT1G08360	None	None
AT1G08370	None	None
AT1G08380	None	None
AT1G08390	None	None
AT1G08400	None	None
AT1G08410	None	Down
AT1G08420	None	None
AT1G08450	None	None
AT1G08460	None	None
AT1G08465	None	None
AT1G08470	None	None
AT1G08480	None	None
AT1G08490	None	None
AT1G08500	None	None
AT1G08510	None	None
AT1G08520	None	None
AT1G08530	None	None
AT1G08540	None	None
AT1G08550	None	None
AT1G08560	None	None
AT1G08570	Down	None
AT1G08580	None	Down
AT1G08590	None	None
AT1G08592	None	None
AT1G08600	None	None
AT1G08610	None	Down
AT1G08620	None	None
AT1G08630	None	Up
AT1G08640	None	None
AT1G08650	None	None
AT1G08660	None	None
AT1G08680	None	None
AT1G08700	None	None
AT1G08710	None	None
AT1G08720	None	None
AT1G08730	None	None
AT1G08750	None	None
AT1G08760	None	None
AT1G08770	None	None
AT1G08780	None	None
AT1G08800	None	None
AT1G08810	None	None
AT1G08820	None	None
AT1G08830	None	None
AT1G08840	None	None
AT1G08845	None	None
AT1G08860	None	None
AT1G08880	None	None
AT1G08890	None	Down
AT1G08900	None	Up
AT1G08910	None	None
AT1G08920	Up	None
AT1G08930	Up	Up
AT1G08940	None	None
AT1G08960	None	None
AT1G08970	None	None
AT1G08980	Up	None
AT1G09000	None	None
AT1G09010	None	None
AT1G09020	None	None
AT1G09040	None	None
AT1G09050	None	None
AT1G09060	None	None
AT1G09070	Up	Up
AT1G09080	None	Down
AT1G09100	None	None
AT1G09130	None	None
AT1G09140	None	None
AT1G09150	None	None
AT1G09160	Up	None
AT1G09170	None	None
AT1G09180	None	Down
AT1G09190	None	None
AT1G09195	None	None
AT1G09200	None	None
AT1G09210	None	Down
AT1G09220	None	None
AT1G09230	None	None
AT1G09240	None	Down
AT1G09250	None	Up
AT1G09270	None	None
AT1G09280	None	None
AT1G09290	None	None
AT1G09300	None	None
AT1G09310	None	Down
AT1G09320	None	None
AT1G09330	None	None
AT1G09340	None	None
AT1G09350	None	Down
AT1G09390	None	None
AT1G09410	None	None
AT1G09415	None	None
AT1G09420	None	Up
AT1G09421	None	None
AT1G09430	None	None
AT1G09440	None	None
AT1G09450	None	None
AT1G09460	None	Up
AT1G09470	None	None
AT1G09480	None	None
AT1G09490	None	None
AT1G09500	None	None
AT1G09520	None	None
AT1G09530	None	Down
AT1G09560	None	None
AT1G09570	None	None
AT1G09575	Up	None
AT1G09580	None	None
AT1G09590	None	Down
AT1G09610	None	None
AT1G09620	None	None
AT1G09630	None	None
AT1G09640	None	None
AT1G09645	None	None
AT1G09660	None	None
AT1G09680	None	None
AT1G09690	None	None
AT1G09700	None	None
AT1G09710	None	None
AT1G09730	None	None
AT1G09740	None	None
AT1G09750	None	Up
AT1G09760	None	None
AT1G09770	None	None
AT1G09780	None	Down
AT1G09794	None	None
AT1G09795	None	None
AT1G09800	None	Down
AT1G09810	None	None
AT1G09812	None	None
AT1G09815	None	None
AT1G09820	None	None
AT1G09830	None	None
AT1G09840	None	None
AT1G09850	None	None
AT1G09870	None	None
AT1G09880	None	None
AT1G09890	None	None
AT1G09900	None	None
AT1G09910	None	None
AT1G09920	None	None
AT1G09932	Up	Up
AT1G09940	Up	None
AT1G09950	Up	None
AT1G09960	None	None
AT1G09970	Up	None
AT1G09980	None	None
AT1G09995	None	None
AT1G10000	Up	None
AT1G10020	Up	Up
AT1G10030	None	None
AT1G10040	None	None
AT1G10050	None	None
AT1G10060	None	None
AT1G10070	None	Up
AT1G10090	None	None
AT1G10095	None	None
AT1G10110	None	None
AT1G10120	Up	None
AT1G10130	None	None
AT1G10140	None	Up
AT1G10150	None	None
AT1G10155	None	None
AT1G10170	None	Up
AT1G10180	None	None
AT1G10200	None	None
AT1G10210	None	None
AT1G10230	None	Down
AT1G10240	None	None
AT1G10270	None	Down
AT1G10280	None	None
AT1G10290	None	None
AT1G10310	None	None
AT1G10320	None	None
AT1G10330	None	None
AT1G10340	None	None
AT1G10350	None	None
AT1G10360	None	None
AT1G10370	None	Down
AT1G10380	None	None
AT1G10390	None	None
AT1G10410	None	None
AT1G10417	None	None
AT1G10430	None	None
AT1G10450	None	None
AT1G10460	Down	Up
AT1G10470	None	None
AT1G10490	None	Down
AT1G10500	None	None
AT1G10510	None	None
AT1G10520	None	None
AT1G10522	None	None
AT1G10550	Up	Up
AT1G10560	None	Down
AT1G10570	None	None
AT1G10580	None	None
AT1G10585	None	Down
AT1G10590	None	None
AT1G10600	None	None
AT1G10610	None	None
AT1G10630	None	None
AT1G10640	None	None
AT1G10650	None	None
AT1G10657	None	None
AT1G10660	None	None
AT1G10670	None	None
AT1G10682	None	None
AT1G10690	None	Up
AT1G10700	None	None
AT1G10710	None	None
AT1G10720	None	None
AT1G10730	None	None
AT1G10740	None	Up
AT1G10750	None	None
AT1G10760	None	None
AT1G10770	Up	None
AT1G10780	None	None
AT1G10790	None	None
AT1G10810	None	None
AT1G10820	None	None
AT1G10830	None	None
AT1G10840	None	None
AT1G10850	None	None
AT1G10865	None	None
AT1G10870	None	None
AT1G10890	None	None
AT1G10900	None	Down
AT1G10910	None	None
AT1G10920	None	None
AT1G10930	None	Down
AT1G10940	None	None
AT1G10950	None	None
AT1G10960	None	None
AT1G10970	None	None
AT1G10990	None	Up
AT1G11000	None	Up
AT1G11020	None	None
AT1G11050	Up	Up
AT1G11060	None	None
AT1G11070	None	None
AT1G11090	None	None
AT1G11100	None	None
AT1G11120	None	None
AT1G11130	None	None
AT1G11160	None	None
AT1G11170	None	None
AT1G11175	None	None
AT1G11180	None	Up
AT1G11185	None	None
AT1G11190	None	None
AT1G11200	None	None
AT1G11210	Up	Down
AT1G11220	None	None
AT1G11240	None	None
AT1G11260	Up	Up
AT1G11270	None	None
AT1G11280	None	None
AT1G11290	None	None
AT1G11300	None	None
AT1G11310	None	None
AT1G11320	None	Down
AT1G11330	None	Down
AT1G11340	None	Up
AT1G11350	None	None
AT1G11360	None	None
AT1G11362	None	Up
AT1G11380	Up	Up
AT1G11390	None	None
AT1G11400	None	None
AT1G11410	None	None
AT1G11420	None	None
AT1G11430	None	None
AT1G11440	None	None
AT1G11450	None	None
AT1G11475	None	None
AT1G11480	None	None
AT1G11500	None	None
AT1G11530	None	Up
AT1G11545	None	Up
AT1G11570	None	None
AT1G11580	None	Down
AT1G11592	None	None
AT1G11630	None	None
AT1G11650	None	None
AT1G11660	None	None
AT1G11670	None	None
AT1G11680	None	None
AT1G11700	Down	None
AT1G11710	None	None
AT1G11720	None	None
AT1G11730	None	None
AT1G11740	Up	Up
AT1G11750	None	None
AT1G11755	None	None
AT1G11760	None	None
AT1G11780	None	None
AT1G11785	None	None
AT1G11790	None	None
AT1G11800	None	None
AT1G11820	None	None
AT1G11840	None	Down
AT1G11850	None	Up
AT1G11860	None	None
AT1G11870	None	None
AT1G11880	None	None
AT1G11890	None	None
AT1G11900	None	None
AT1G11905	None	None
AT1G11910	None	None
AT1G11915	None	None
AT1G11925	None	None
AT1G11930	None	None
AT1G11940	None	None
AT1G11950	None	None
AT1G11960	None	None
AT1G12000	None	None
AT1G12010	None	None
AT1G12020	None	None
AT1G12030	None	Up
AT1G12050	None	None
AT1G12060	None	None
AT1G12080	None	Up
AT1G12090	None	None
AT1G12100	None	None
AT1G12110	None	Up
AT1G12120	None	None
AT1G12140	None	None
AT1G12150	None	None
AT1G12160	None	None
AT1G12200	None	None
AT1G12210	None	None
AT1G12220	None	None
AT1G12230	None	None
AT1G12240	None	Up
AT1G12244	None	None
AT1G12250	None	Up
AT1G12260	None	None
AT1G12270	None	None
AT1G12280	None	None
AT1G12290	None	None
AT1G12300	None	None
AT1G12310	None	None
AT1G12320	None	Up
AT1G12330	None	Up
AT1G12350	None	None
AT1G12360	None	None
AT1G12370	None	None
AT1G12380	None	None
AT1G12390	None	None
AT1G12400	None	None
AT1G12410	None	None
AT1G12420	None	None
AT1G12430	None	None
AT1G12440	None	Up
AT1G12450	Up	None
AT1G12460	None	Up
AT1G12470	None	None
AT1G12480	None	None
AT1G12500	None	Up
AT1G12520	None	Up
AT1G12530	None	None
AT1G12550	None	None
AT1G12570	None	None
AT1G12580	Up	None
AT1G12600	None	Up
AT1G12610	Up	None
AT1G12620	None	None
AT1G12640	None	None
AT1G12650	None	None
AT1G12672	None	Down
AT1G12680	None	None
AT1G12700	None	None
AT1G12710	Up	None
AT1G12730	None	None
AT1G12750	None	None
AT1G12760	None	None
AT1G12770	None	None
AT1G12775	None	None
AT1G12780	None	Up
AT1G12790	None	None
AT1G12800	None	None
AT1G12810	None	None
AT1G12820	Down	None
AT1G12830	None	None
AT1G12840	None	None
AT1G12845	None	Down
AT1G12850	None	None
AT1G12860	None	Up
AT1G12880	None	None
AT1G12890	None	None
AT1G12900	None	None
AT1G12910	None	None
AT1G12920	None	None
AT1G12930	None	None
AT1G12970	None	None
AT1G12990	Up	None
AT1G13000	None	None
AT1G13020	None	None
AT1G13030	None	Down
AT1G13040	None	None
AT1G13050	None	None
AT1G13060	None	None
AT1G13080	Down	Down
AT1G13090	None	None
AT1G13100	None	None
AT1G13110	None	None
AT1G13120	None	None
AT1G13130	None	Down
AT1G13140	None	Up
AT1G13150	None	None
AT1G13160	None	Down
AT1G13170	None	None
AT1G13180	None	None
AT1G13190	None	None
AT1G13195	None	None
AT1G13210	None	None
AT1G13220	None	None
AT1G13245	None	Up
AT1G13250	None	None
AT1G13260	Up	None
AT1G13270	None	None
AT1G13280	None	None
AT1G13320	None	None
AT1G13330	None	Down
AT1G13340	None	None
AT1G13350	None	None
AT1G13360	Down	None
AT1G13380	None	None
AT1G13390	None	None
AT1G13410	None	None
AT1G13420	None	Down
AT1G13440	None	None
AT1G13448	None	None
AT1G13450	None	None
AT1G13460	None	None
AT1G13470	Down	Down
AT1G13550	None	None
AT1G13560	None	None
AT1G13570	None	None
AT1G13580	None	None
AT1G13630	None	None
AT1G13640	None	None
AT1G13650	None	None
AT1G13670	Up	Up
AT1G13690	None	None
AT1G13700	Up	Up
AT1G13730	None	None
AT1G13740	None	None
AT1G13750	None	Down
AT1G13770	None	None
AT1G13780	None	None
AT1G13790	Up	None
AT1G13800	None	Down
AT1G13810	None	None
AT1G13820	None	None
AT1G13860	None	Down
AT1G13870	None	None
AT1G13880	None	None
AT1G13900	None	None
AT1G13910	None	None
AT1G13920	None	Down
AT1G13930	None	Down
AT1G13940	None	None
AT1G13950	None	None
AT1G13960	None	None
AT1G13970	None	Down
AT1G13980	None	None
AT1G13990	None	None
AT1G14000	None	None
AT1G14010	None	None
AT1G14020	None	None
AT1G14030	None	None
AT1G14040	None	None
AT1G14060	None	Down
AT1G14070	None	None
AT1G14100	None	Down
AT1G14130	None	None
AT1G14140	None	None
AT1G14150	None	None
AT1G14170	None	None
AT1G14180	None	None
AT1G14185	None	None
AT1G14190	None	None
AT1G14200	Up	None
AT1G14205	None	None
AT1G14210	None	None
AT1G14230	None	None
AT1G14250	None	None
AT1G14260	None	None
AT1G14270	None	None
AT1G14280	None	Up
AT1G14290	None	Up
AT1G14300	None	None
AT1G14310	None	None
AT1G14320	None	Down
AT1G14330	Up	None
AT1G14340	None	None
AT1G14345	None	None
AT1G14350	None	None
AT1G14360	None	Down
AT1G14370	Up	None
AT1G14380	None	None
AT1G14390	None	Up
AT1G14400	None	None
AT1G14410	None	None
AT1G14430	None	Up
AT1G14440	None	None
AT1G14450	None	None
AT1G14460	None	None
AT1G14470	Up	None
AT1G14480	Up	None
AT1G14490	None	None
AT1G14510	None	None
AT1G14520	Up	Up
AT1G14530	None	None
AT1G14540	None	Up
AT1G14560	None	None
AT1G14570	None	None
AT1G14580	None	Down
AT1G14590	None	None
AT1G14600	Down	None
AT1G14610	None	None
AT1G14620	None	Down
AT1G14630	None	None
AT1G14640	None	None
AT1G14650	None	None
AT1G14660	None	None
AT1G14670	None	None
AT1G14680	None	None
AT1G14685	None	None
AT1G14687	None	None
AT1G14690	None	None
AT1G14700	None	Up
AT1G14710	None	None
AT1G14720	None	None
AT1G14730	None	None
AT1G14740	Up	None
AT1G14770	None	None
AT1G14780	None	None
AT1G14790	None	None
AT1G14810	None	None
AT1G14820	None	None
AT1G14830	None	None
AT1G14840	None	None
AT1G14850	None	None
AT1G14860	None	None
AT1G14870	Up	Up
AT1G14880	None	Down
AT1G14890	None	None
AT1G14900	None	Up
AT1G14910	None	None
AT1G14920	None	None
AT1G14970	None	None
AT1G14980	None	Down
AT1G14990	None	None
AT1G15000	None	None
AT1G15010	Up	Up
AT1G15020	None	None
AT1G15030	None	None
AT1G15050	None	None
AT1G15060	None	None
AT1G15080	None	None
AT1G15100	Down	None
AT1G15110	None	Up
AT1G15120	None	None
AT1G15125	None	Up
AT1G15130	None	None
AT1G15140	None	None
AT1G15150	None	Down
AT1G15160	None	None
AT1G15165	None	None
AT1G15170	None	None
AT1G15175	None	None
AT1G15180	None	None
AT1G15200	None	None
AT1G15215	None	None
AT1G15220	None	None
AT1G15230	None	None
AT1G15240	None	None
AT1G15250	None	Down
AT1G15260	None	None
AT1G15270	None	None
AT1G15280	None	None
AT1G15290	None	None
AT1G15310	None	Down
AT1G15340	None	None
AT1G15350	None	None
AT1G15370	None	None
AT1G15380	None	Up
AT1G15390	None	None
AT1G15400	None	None
AT1G15405	None	None
AT1G15410	None	Up
AT1G15415	None	None
AT1G15420	None	Down
AT1G15430	Up	None
AT1G15440	None	Down
AT1G15470	None	None
AT1G15480	None	None
AT1G15490	None	None
AT1G15500	None	None
AT1G15510	None	None
AT1G15520	None	None
AT1G15530	None	None
AT1G15550	Up	Up
AT1G15570	None	None
AT1G15580	None	None
AT1G15660	None	None
AT1G15670	None	Up
AT1G15690	None	None
AT1G15700	None	None
AT1G15710	None	None
AT1G15720	None	None
AT1G15730	None	None
AT1G15740	None	Up
AT1G15750	None	None
AT1G15760	None	None
AT1G15780	None	None
AT1G15790	None	Down
AT1G15800	None	None
AT1G15810	None	None
AT1G15820	None	None
AT1G15825	None	Up
AT1G15830	None	Up
AT1G15860	None	None
AT1G15870	None	Down
AT1G15880	None	None
AT1G15885	None	None
AT1G15890	None	None
AT1G15910	None	None
AT1G15920	None	None
AT1G15930	None	None
AT1G15940	None	None
AT1G15950	None	None
AT1G15960	None	None
AT1G15970	None	None
AT1G15980	None	None
AT1G15990	None	Up
AT1G16000	None	Down
AT1G16010	None	None
AT1G16020	None	None
AT1G16022	None	None
AT1G16030	None	None
AT1G16040	None	None
AT1G16060	None	Down
AT1G16070	None	None
AT1G16080	None	None
AT1G16090	None	Up
AT1G16110	None	None
AT1G16130	Up	Up
AT1G16170	Up	None
AT1G16180	None	None
AT1G16190	None	None
AT1G16210	None	None
AT1G16220	None	None
AT1G16240	None	None
AT1G16250	None	None
AT1G16260	None	None
AT1G16270	None	None
AT1G16280	None	Down
AT1G16300	None	None
AT1G16310	None	None
AT1G16320	None	None
AT1G16330	None	None
AT1G16340	None	None
AT1G16350	None	None
AT1G16370	Up	None
AT1G16390	Up	Up
AT1G16400	None	Down
AT1G16410	None	None
AT1G16420	None	Up
AT1G16430	None	None
AT1G16445	None	None
AT1G16460	None	None
AT1G16470	None	None
AT1G16480	None	None
AT1G16489	None	None
AT1G16490	None	None
AT1G16500	Down	None
AT1G16510	None	Down
AT1G16515	Down	Down
AT1G16520	None	None
AT1G16530	None	None
AT1G16540	None	None
AT1G16560	None	None
AT1G16570	None	None
AT1G16590	None	None
AT1G16610	None	None
AT1G16630	None	None
AT1G16640	None	Up
AT1G16650	None	None
AT1G16670	None	None
AT1G16680	None	None
AT1G16690	None	None
AT1G16700	None	None
AT1G16710	None	None
AT1G16720	None	Up
AT1G16730	None	Down
AT1G16740	None	None
AT1G16750	None	None
AT1G16770	None	None
AT1G16780	None	None
AT1G16790	None	None
AT1G16800	None	None
AT1G16810	None	None
AT1G16820	None	None
AT1G16825	None	None
AT1G16830	None	Down
AT1G16840	None	None
AT1G16850	None	Down
AT1G16858	None	None
AT1G16860	None	None
AT1G16870	None	None
AT1G16880	None	None
AT1G16890	None	None
AT1G16900	None	None
AT1G16916	None	None
AT1G16920	None	None
AT1G16930	None	None
AT1G16960	None	None
AT1G16970	None	None
AT1G17030	None	None
AT1G17040	None	None
AT1G17050	None	None
AT1G17060	Up	Up
AT1G17070	None	None
AT1G17080	None	None
AT1G17090	None	None
AT1G17100	None	None
AT1G17110	None	None
AT1G17120	None	None
AT1G17130	None	None
AT1G17140	None	None
AT1G17145	None	None
AT1G17147	Down	Up
AT1G17160	None	None
AT1G17170	None	Up
AT1G17190	None	Down
AT1G17200	None	None
AT1G17210	None	None
AT1G17220	None	None
AT1G17230	None	None
AT1G17235	None	None
AT1G17240	None	None
AT1G17250	None	None
AT1G17255	Down	None
AT1G17260	None	None
AT1G17270	None	None
AT1G17280	None	None
AT1G17290	None	Down
AT1G17330	None	None
AT1G17340	None	None
AT1G17350	None	None
AT1G17360	None	None
AT1G17370	None	None
AT1G17380	Up	None
AT1G17410	None	None
AT1G17420	Up	None
AT1G17430	None	None
AT1G17440	None	None
AT1G17450	None	None
AT1G17455	None	None
AT1G17460	None	None
AT1G17470	None	None
AT1G17480	None	None
AT1G17490	None	None
AT1G17500	None	None
AT1G17510	None	None
AT1G17520	None	None
AT1G17530	None	None
AT1G17550	None	None
AT1G17560	None	None
AT1G17580	None	None
AT1G17590	Up	None
AT1G17600	None	None
AT1G17610	None	None
AT1G17620	Up	None
AT1G17630	None	None
AT1G17640	None	None
AT1G17650	None	None
AT1G17665	None	None
AT1G17680	None	None
AT1G17690	None	None
AT1G17700	None	Up
AT1G17720	None	None
AT1G17730	None	None
AT1G17745	None	Down
AT1G17750	None	None
AT1G17760	None	None
AT1G17780	None	None
AT1G17790	None	None
AT1G17820	None	None
AT1G17830	None	None
AT1G17840	None	None
AT1G17850	None	None
AT1G17860	None	None
AT1G17870	None	None
AT1G17880	None	None
AT1G17890	None	None
AT1G17920	None	None
AT1G17930	None	None
AT1G17940	None	None
AT1G17970	None	None
AT1G17980	Up	None
AT1G17990	None	None
AT1G18000	Up	None
AT1G18010	Up	None
AT1G18020	Up	None
AT1G18030	None	None
AT1G18040	None	None
AT1G18060	None	None
AT1G18070	None	None
AT1G18075	None	None
AT1G18080	None	Down
AT1G18090	None	None
AT1G18150	None	None
AT1G18160	None	None
AT1G18170	None	None
AT1G18180	None	None
AT1G18190	None	None
AT1G18200	Up	None
AT1G18210	None	None
AT1G18250	None	None
AT1G18260	None	None
AT1G18265	None	None
AT1G18270	None	None
AT1G18300	Up	None
AT1G18320	None	Down
AT1G18330	None	Up
AT1G18335	None	None
AT1G18340	None	None
AT1G18360	None	Down
AT1G18370	None	None
AT1G18390	None	None
AT1G18400	Up	None
AT1G18415	None	None
AT1G18420	None	None
AT1G18440	None	None
AT1G18450	None	None
AT1G18460	None	None
AT1G18470	None	None
AT1G18480	None	None
AT1G18485	None	None
AT1G18490	None	None
AT1G18500	None	None
AT1G18540	None	Down
AT1G18550	None	None
AT1G18560	None	None
AT1G18570	Up	None
AT1G18580	None	None
AT1G18590	None	Down
AT1G18600	None	None
AT1G18610	None	None
AT1G18620	None	Up
AT1G18630	None	None
AT1G18640	None	None
AT1G18650	None	Up
AT1G18660	None	None
AT1G18670	Up	None
AT1G18680	None	None
AT1G18690	None	None
AT1G18700	None	None
AT1G18710	Up	None
AT1G18720	None	None
AT1G18730	None	None
AT1G18740	Up	None
AT1G18745	None	None
AT1G18750	None	None
AT1G18773	None	Up
AT1G18800	None	Down
AT1G18810	Down	None
AT1G18840	None	None
AT1G18850	None	Down
AT1G18870	None	Down
AT1G18880	None	None
AT1G18890	None	None
AT1G18900	None	None
AT1G18910	None	Down
AT1G18940	None	None
AT1G18950	None	None
AT1G19000	None	None
AT1G19010	None	None
AT1G19020	None	Up
AT1G19025	None	None
AT1G19050	Down	None
AT1G19070	None	None
AT1G19080	None	None
AT1G19100	None	None
AT1G19110	None	None
AT1G19120	None	None
AT1G19130	None	None
AT1G19140	None	None
AT1G19150	None	None
AT1G19170	None	None
AT1G19180	Up	None
AT1G19190	None	Down
AT1G19200	None	None
AT1G19220	None	Up
AT1G19240	None	None
AT1G19270	None	None
AT1G19290	None	None
AT1G19300	None	None
AT1G19310	None	None
AT1G19320	None	Up
AT1G19330	None	None
AT1G19340	None	Down
AT1G19350	None	None
AT1G19360	None	None
AT1G19370	None	None
AT1G19380	Up	Up
AT1G19394	None	None
AT1G19396	None	None
AT1G19397	None	None
AT1G19400	None	None
AT1G19430	None	None
AT1G19440	None	None
AT1G19450	None	None
AT1G19480	None	None
AT1G19485	None	None
AT1G19490	None	None
AT1G19510	None	Up
AT1G19520	None	None
AT1G19530	None	None
AT1G19540	None	Up
AT1G19570	None	Down
AT1G19580	None	None
AT1G19600	None	None
AT1G19610	None	Up
AT1G19620	None	Up
AT1G19630	None	None
AT1G19640	None	Down
AT1G19650	None	None
AT1G19660	None	Up
AT1G19670	None	None
AT1G19680	None	None
AT1G19690	None	None
AT1G19700	None	None
AT1G19710	None	None
AT1G19715	None	None
AT1G19720	None	None
AT1G19730	None	None
AT1G19740	None	None
AT1G19770	Up	Up
AT1G19800	None	None
AT1G19835	Up	Up
AT1G19840	Down	None
AT1G19850	None	None
AT1G19860	None	None
AT1G19870	None	None
AT1G19880	None	None
AT1G19910	None	None
AT1G19920	None	None
AT1G19940	None	Down
AT1G19950	None	None
AT1G19960	None	Down
AT1G19970	None	None
AT1G19980	None	None
AT1G19990	None	None
AT1G20010	None	None
AT1G20020	None	None
AT1G20030	None	Down
AT1G20050	None	None
AT1G20060	None	None
AT1G20070	Down	Down
AT1G20080	None	None
AT1G20090	Up	Up
AT1G20100	None	None
AT1G20110	None	None
AT1G20120	None	Up
AT1G20140	None	None
AT1G20160	None	None
AT1G20190	None	None
AT1G20200	None	None
AT1G20220	None	None
AT1G20225	None	None
AT1G20230	None	None
AT1G20260	None	None
AT1G20270	None	None
AT1G20300	None	None
AT1G20310	None	Up
AT1G20330	None	Up
AT1G20340	None	None
AT1G20350	None	Up
AT1G20370	None	Down
AT1G20380	None	None
AT1G20410	None	None
AT1G20430	None	None
AT1G20440	Up	Down
AT1G20450	Up	Down
AT1G20460	None	None
AT1G20470	Down	None
AT1G20480	None	None
AT1G20490	None	None
AT1G20510	Up	None
AT1G20515	None	None
AT1G20520	None	None
AT1G20530	None	None
AT1G20540	None	None
AT1G20550	None	None
AT1G20560	None	None
AT1G20570	None	None
AT1G20575	None	None
AT1G20580	None	None
AT1G20610	None	None
AT1G20620	None	None
AT1G20630	None	None
AT1G20640	None	None
AT1G20650	None	None
AT1G20670	None	None
AT1G20690	None	None
AT1G20691	None	None
AT1G20693	None	None
AT1G20696	None	None
AT1G20720	None	Down
AT1G20760	None	None
AT1G20770	None	Down
AT1G20780	None	None
AT1G20810	None	None
AT1G20816	None	None
AT1G20823	None	None
AT1G20830	None	None
AT1G20840	None	Up
AT1G20850	None	None
AT1G20870	Down	None
AT1G20880	None	None
AT1G20890	None	None
AT1G20910	None	None
AT1G20920	None	None
AT1G20930	None	None
AT1G20950	None	Down
AT1G20960	None	None
AT1G20970	None	None
AT1G20980	None	None
AT1G21000	Down	None
AT1G21010	None	None
AT1G21050	Down	Up
AT1G21060	None	Up
AT1G21065	None	None
AT1G21070	None	None
AT1G21080	None	None
AT1G21090	None	None
AT1G21100	None	Up
AT1G21110	None	Up
AT1G21120	None	Up
AT1G21130	None	None
AT1G21140	None	None
AT1G21150	None	None
AT1G21160	None	None
AT1G21170	None	None
AT1G21190	None	None
AT1G21200	None	None
AT1G21240	None	None
AT1G21250	None	Down
AT1G21270	None	None
AT1G21280	None	None
AT1G21310	None	None
AT1G21326	None	Up
AT1G21350	None	None
AT1G21370	None	None
AT1G21380	None	None
AT1G21390	None	None
AT1G21400	None	None
AT1G21410	None	None
AT1G21440	None	Down
AT1G21450	None	None
AT1G21460	None	Up
AT1G21480	None	None
AT1G21500	None	None
AT1G21510	Up	None
AT1G21520	None	None
AT1G21540	None	None
AT1G21550	Up	None
AT1G21560	None	None
AT1G21580	None	None
AT1G21590	Down	None
AT1G21600	None	None
AT1G21610	None	None
AT1G21630	None	None
AT1G21640	None	None
AT1G21650	None	None
AT1G21651	None	None
AT1G21660	None	None
AT1G21670	None	None
AT1G21680	None	None
AT1G21690	None	None
AT1G21695	None	None
AT1G21700	None	None
AT1G21710	None	None
AT1G21720	None	None
AT1G21730	None	None
AT1G21740	None	None
AT1G21750	None	Down
AT1G21760	None	None
AT1G21770	None	None
AT1G21780	None	None
AT1G21790	None	None
AT1G21810	None	None
AT1G21830	None	Up
AT1G21840	None	None
AT1G21880	None	None
AT1G21900	None	None
AT1G21910	Up	Up
AT1G21920	None	Up
AT1G21930	None	None
AT1G21980	None	None
AT1G22020	None	None
AT1G22030	None	None
AT1G22040	None	None
AT1G22050	None	None
AT1G22060	None	None
AT1G22065	None	None
AT1G22070	None	None
AT1G22110	Up	Up
AT1G22140	None	None
AT1G22160	None	None
AT1G22170	None	None
AT1G22180	None	Down
AT1G22190	Up	None
AT1G22200	None	None
AT1G22230	Up	Up
AT1G22250	Down	None
AT1G22260	None	Down
AT1G22270	None	None
AT1G22275	None	None
AT1G22280	None	None
AT1G22300	None	None
AT1G22310	None	None
AT1G22330	Up	Up
AT1G22340	None	Down
AT1G22360	Up	None
AT1G22370	Up	None
AT1G22380	Up	Up
AT1G22400	Up	Up
AT1G22403	None	None
AT1G22410	None	None
AT1G22430	None	None
AT1G22450	None	None
AT1G22470	Up	Up
AT1G22490	None	None
AT1G22500	None	None
AT1G22510	Up	None
AT1G22520	None	None
AT1G22530	Up	Up
AT1G22540	None	None
AT1G22550	Up	Up
AT1G22570	Up	Up
AT1G22590	None	None
AT1G22600	None	Up
AT1G22610	None	None
AT1G22620	None	None
AT1G22630	None	None
AT1G22640	None	None
AT1G22650	None	Down
AT1G22660	None	None
AT1G22690	None	Up
AT1G22700	None	None
AT1G22710	None	None
AT1G22730	None	None
AT1G22740	None	Up
AT1G22750	None	None
AT1G22770	None	None
AT1G22780	None	None
AT1G22790	None	None
AT1G22800	None	None
AT1G22810	None	Up
AT1G22830	None	None
AT1G22840	None	None
AT1G22850	None	None
AT1G22860	None	None
AT1G22870	None	None
AT1G22880	None	None
AT1G22882	Up	None
AT1G22885	None	None
AT1G22890	None	Up
AT1G22900	None	None
AT1G22910	None	None
AT1G22920	None	None
AT1G22930	None	None
AT1G22940	None	None
AT1G22950	None	None
AT1G22960	None	None
AT1G22970	None	None
AT1G22985	None	None
AT1G23000	None	None
AT1G23010	None	None
AT1G23020	None	Up
AT1G23030	Up	Up
AT1G23040	None	None
AT1G23050	Up	Up
AT1G23052	Up	Up
AT1G23060	None	Down
AT1G23080	None	None
AT1G23090	None	None
AT1G23100	None	Down
AT1G23130	None	None
AT1G23140	None	None
AT1G23149	None	None
AT1G23150	None	None
AT1G23170	None	Down
AT1G23180	None	None
AT1G23190	None	None
AT1G23200	None	Down
AT1G23205	None	Up
AT1G23220	None	None
AT1G23230	None	None
AT1G23260	None	None
AT1G23280	None	Down
AT1G23290	None	Down
AT1G23310	None	None
AT1G23330	None	None
AT1G23340	Down	Up
AT1G23360	None	None
AT1G23390	None	Up
AT1G23400	None	None
AT1G23410	None	Down
AT1G23440	None	None
AT1G23450	None	None
AT1G23460	None	None
AT1G23465	None	None
AT1G23480	Up	Up
AT1G23490	None	None
AT1G23530	None	None
AT1G23550	None	Up
AT1G23710	Up	Up
AT1G23730	None	None
AT1G23740	None	None
AT1G23750	None	None
AT1G23760	None	Up
AT1G23780	None	None
AT1G23790	None	None
AT1G23800	None	None
AT1G23820	None	None
AT1G23830	None	None
AT1G23840	Down	Down
AT1G23850	None	None
AT1G23860	None	None
AT1G23870	Up	Up
AT1G23880	None	None
AT1G23890	None	None
AT1G23900	None	None
AT1G23935	None	None
AT1G23940	None	None
AT1G23950	None	None
AT1G23960	None	None
AT1G23965	None	Up
AT1G23970	None	None
AT1G23980	None	None
AT1G24020	None	Down
AT1G24030	None	None
AT1G24040	None	None
AT1G24050	None	None
AT1G24070	None	Down
AT1G24090	None	Down
AT1G24095	None	None
AT1G24100	None	Down
AT1G24120	None	None
AT1G24140	Up	None
AT1G24145	None	None
AT1G24147	None	Down
AT1G24148	None	None
AT1G24150	None	None
AT1G24160	None	None
AT1G24170	Up	Up
AT1G24180	None	None
AT1G24190	None	None
AT1G24210	None	None
AT1G24240	None	None
AT1G24265	None	None
AT1G24267	None	None
AT1G24270	None	Down
AT1G24280	None	Down
AT1G24290	None	None
AT1G24300	None	None
AT1G24310	None	None
AT1G24330	None	None
AT1G24340	None	None
AT1G24350	None	None
AT1G24360	None	None
AT1G24400	None	None
AT1G24440	None	None
AT1G24450	None	None
AT1G24460	None	None
AT1G24470	None	Down
AT1G24490	None	None
AT1G24510	None	None
AT1G24530	Up	Up
AT1G24560	None	None
AT1G24575	None	None
AT1G24577	None	None
AT1G24580	Down	None
AT1G24600	None	None
AT1G24610	None	None
AT1G24625	None	None
AT1G24706	None	None
AT1G24735	None	None
AT1G24764	None	None
AT1G24793	None	None
AT1G24800	None	None
AT1G24880	None	None
AT1G24881	None	None
AT1G24996	None	None
AT1G25054	None	None
AT1G25055	None	None
AT1G25098	None	None
AT1G25141	None	None
AT1G25145	None	None
AT1G25150	None	None
AT1G25175	None	None
AT1G25210	None	None
AT1G25211	None	None
AT1G25220	None	None
AT1G25230	None	Up
AT1G25250	None	None
AT1G25260	None	None
AT1G25275	None	Up
AT1G25280	None	None
AT1G25290	None	None
AT1G25320	None	None
AT1G25350	None	None
AT1G25360	None	None
AT1G25370	None	None
AT1G25375	None	None
AT1G25380	None	None
AT1G25390	None	None
AT1G25400	Up	Up
AT1G25420	None	None
AT1G25422	None	Down
AT1G25425	None	None
AT1G25440	Down	None
AT1G25450	None	Up
AT1G25470	None	None
AT1G25472	None	None
AT1G25480	None	None
AT1G25490	None	None
AT1G25500	None	None
AT1G25510	None	None
AT1G25520	None	None
AT1G25530	None	None
AT1G25540	None	None
AT1G25550	Up	None
AT1G25560	Up	None
AT1G25570	None	None
AT1G25580	None	None
AT1G25682	None	None
AT1G26090	None	None
AT1G26100	None	Down
AT1G26110	None	None
AT1G26120	None	None
AT1G26130	None	None
AT1G26150	None	None
AT1G26160	None	None
AT1G26170	None	None
AT1G26180	None	None
AT1G26190	None	None
AT1G26200	Up	None
AT1G26208	Up	Up
AT1G26210	Up	Up
AT1G26218	Up	Up
AT1G26220	None	Up
AT1G26230	None	None
AT1G26240	None	None
AT1G26250	None	Down
AT1G26260	None	None
AT1G26270	Up	None
AT1G26290	None	None
AT1G26300	None	None
AT1G26330	None	Down
AT1G26340	None	None
AT1G26370	None	None
AT1G26380	None	Up
AT1G26420	None	None
AT1G26440	None	None
AT1G26450	None	None
AT1G26460	None	None
AT1G26470	None	None
AT1G26500	None	None
AT1G26520	None	None
AT1G26530	None	None
AT1G26540	None	None
AT1G26550	None	None
[truncated: 17,171 more rows]
