# Supplementary material for: Humidity-driven ABA depletion determines plant-pathogen competition for leaf water
Source: Nat Commun. 2025 Dec 19;17:787. doi: 10.1038/s41467-025-67469-y (PMC12824301; doi:10.1038/s41467-025-67469-y)
Supplement: Supplementary file 7 — Supplementary Data 4 [file 41467_2025_67469_MOESM7_ESM.xlsx]

## Sheet: Supplementary Data 4
Plant name	Public ID	Gene name	Gene ID	Mutation site on genomic DNA	Reference
Col-0	CS70000
cyp707a1	SALK_069127	CYP707A1	AT4G19230.2	1096^1097/2583 bp (Exon)	78
cyp707a2	SALK_072410	CYP707A2	AT2G29090.1	3249^3250/4898 bp (Intron)	79
cyp707a3	SALK_078173	CYP707A3	AT5G45340.1	727^728/2490 bp (Exon)	79
cyp707a1 cyp707a3					78
ost2-3D		AHA1	AT2G18960.1	C1917T/6109 bp (Exon)	23
cyp707a1 cyp707a3 ost2-3D					This study
sid2-2	CS16438	SID2/ICS1	AT1G74710.2	Deletion/rearrangement in exon 9	80
cyp707a1 cyp707a3 sid2-2					This study
aao3	SALK_072361	AAO3	AT2G27150.1	2265^2266/5473 bp (Intron)	81
aao3 sid2-2					This study
bak1-5		SERK3/BAK1	AT4G33430.2	G3418A/4467 bp (Exon)	82
bkk1	SALK_057955	SERK4/BKK1	AT2G13790.1	4277^4278/5242 bp (Exon)	83
cerk1	GABI_096F09	CERK1	AT3G21630.1	2456^2457/3315 bp (Intron)	84
bak1-5 bkk1 cerk1					8
bak1-5 bkk1 cerk1 cyp707a1 cyp707a3					This study
Col-0/p35S::GCaMP3					76
cngc1	SAIL_443_B11 / CS874223	CNGC1	AT5G53130.1	1556^1557/3309 bp (Intron)	85
cngc2	dnd1-1 / CS6523	CNGC2	AT5G15410.1	G1535A/3657 bp (Exon)	86
cngc3	SALK_056832C	CNGC3	AT2G46430.1	1069^1070/3194 bp (Exon)	87
cngc4	dnd2-1 / CS6524	CNGC4	AT5G54250.1	G378A/4545 bp (Exon)	88
cngc5	SALK_149893C	CNGC5	AT5G57940.1	2490^2491/3947 bp (Exon)	89
cngc6	SALK_042207	CNGC6	AT2G23980.2	2206^2207/4325 bp (Intron)	89
cngc7	SAIL_59_F03 / CS870639	CNGC7	AT1G15990.1	488^489/3060 bp (Exon)	90
cngc8	SALK_068579	CNGC8	AT1G19780.1	1796^1797/2966 bp (Exon)	This study
cngc9	SALK_026086	CNGC9	AT4G30560.1	2796^2797/3522 bp (Exon)	89
cngc10	WiscDsLoxHs080_05B / CS907618	CNGC10	AT1G01340.2	1919^1920/3655 bp (Exon)	This study
cngc11	SAIL_675_D10 / CS829556	CNGC11	AT2G46440.1	1368^1369/3250 bp (Exon)	This study
cngc12	SALK_092657	CNGC12	AT2G46450.1	1515^1516/4034 bp (Intron)	91
cngc13	SALK_060826	CNGC13	AT4G01010.1	1131^1132/3375 bp (Exon)	85
cngc14	SALK_206460C	CNGC14	AT2G24610.2	2928^2929/3693 bp (Exon)	92
cngc15	CS93704	CNGC15	AT2G28260.1	C2003T/3142 bp (Exon)	93
cngc16	SAIL_232_B12 / CS862328	CNGC16	AT3G48010.1	1089^1090/3004 bp (Exon)	94
cngc17	SALK_041923	CNGC17	AT4G30360.1	2002^2003/3326 bp (Exon)	95
cngc18	CS91890	CNGC18	AT5G14870.1	G2177A/3003 bp (Exon)	96
cngc19	SALK_027306 / CS860131	CNGC19	AT3G17690.1	591^592/3528 bp (Exon)	97
cngc20	SALK_129133C	CNGC20	AT3G17700.1	1450^1451/3862 bp (Exon)	97
NahG					98
cyp707a3/pCYP707A3::CYP707A3-FLAG					This study
cyp707a3/pCYP707A3ΔCGCG::CYP707A3-FLAG					This study
camta2	SALK_007027	CAMTA2	AT5G64220.1	2931^2932/5970 bp (Exon)	99
camta3	SALK_001152	CAMTA3	AT2G22300.1	3761^3762/5424 bp (Exon)	99
camta2 camta3	CS71604				32
camta2 camta3/pCAMTA3::CAMTA3-GFP #3	CS71607				36
camta2 camta3/pCAMTA3::CAMTA3-A855V-GFP #23	CS71612				36
camta2 camta3/pCAMTA3::CAMTA3-A855V-GFP #27	CS71613				36
Col-0/DEX::AvrPtoB-FLAG					This study
Col-0/DEX::AvrPto-FLAG					This study
Col-0/DEX::AvrPtoB-F479A-FLAG					This study
				^ indicats T-DNA insertion site
78	Okamoto, M. et al. CYP707A1 and CYP707A2, which encode abscisic acid 8'-hydroxylases, are indispensable for proper control of seed dormancy and germination in Arabidopsis. Plant Physiol. 141, 97-107 (2006).
79	Kushiro, T. et al. The Arabidopsis cytochrome P450 CYP707A encodes ABA 8'-hydroxylases: key enzymes in ABA catabolism. EMBO J. 23, 1647-1656 (2004).
80	Wildermuth, M. C., Dewdney, J., Wu, G. & Ausubel, F. M. Isochorismate synthase is required to synthesize salicylic acid for plant defence. Nature 414, 562-565 (2001).
81	Seo, M. et al. Comparative studies on the Arabidopsis aldehyde oxidase (AAO) gene family revealed a major role of AAO3 in ABA biosynthesis in seeds. Plant Cell Physiol. 45, 1694-1703 (2004).
82	Schwessinger, B. et al. Phosphorylation-dependent differential regulation of plant growth, cell death, and innate immunity by the regulatory receptor-like kinase BAK1. PLoS Genet. 7, e1002046 (2011).
83	He, K. et al. BAK1 and BKK1 regulate brassinosteroid-dependent growth and brassinosteroid-independent cell-death pathways. Curr. Biol. 17, 1109-1115 (2007).
84	Miya, A. et al. CERK1, a LysM receptor kinase, is essential for chitin elicitor signaling in Arabidopsis. Proc. Natl. Acad. Sci. USA 104, 19613-19618 (2007).
85	Yu, X. et al. The receptor kinases BAK1/SERK4 regulate Ca2+ channel-mediated cellular homeostasis for cell death containment. Curr. Biol. 29, 3778-3790 (2019).
86	Clough, S. J. et al. The Arabidopsis dnd1 "defense, no death" gene encodes a mutated cyclic nucleotide-gated ion channel. Proc. Natl. Acad. Sci. USA 97, 9323-9328 (2000).
87	Gobert, A., Park, G., Amtmann, A., Sanders, D. & Maathuis, F. J. Arabidopsis thaliana cyclic nucleotide gated channel 3 forms a non-selective ion transporter involved in germination and cation transport. J. Exp. Bot. 57, 791-800 (2006).
88	Jurkowski, G. I. et al. Arabidopsis DND2, a second cyclic nucleotide-gated ion channel gene for which mutation causes the "defense, no death" phenotype. Mol. Plant Microbe Interact. 17, 511-520 (2004).
89	Tan, Y. Q. et al. Three CNGC family members, CNGC5, CNGC6, and CNGC9, are required for constitutive growth of Arabidopsis root hairs as Ca2+-permeable channels. Plant Commun. 1, 100001 (2020).
90	Tunc-Ozdemir, M. et al. Cyclic nucleotide gated channels 7 and 8 are essential for male reproductive fertility. PLoS One 8, e55277 (2013).
91	Yoshioka, K. et al. The Chimeric Arabidopsis CYCLIC NUCLEOTIDE-GATED ION CHANNEL11/12 activates multiple pathogen resistance responses. Plant Cell 18, 747-763 (2006).
92	Shih, H. W., DePew, C. L., Miller, N. D. & Monshausen, G. B. The Cyclic nucleotide-gated channel CNGC14 regulates root gravitropism in Arabidopsis thaliana. Curr. Biol. 25, 3119-3125 (2015).
93	Moon, J. Y., Belloeil, C., Ianna, M. L. & Shin, R. Arabidopsis CNGC family members contribute to heavy metal ion uptake in plants. Int. J. Mol. Sci. 20, 413 (2019).
94	Tunc-Ozdemir, M. et al. A cyclic nucleotide-gated channel (CNGC16) in pollen is critical for stress tolerance in pollen reproductive development. Plant Physiol. 161, 1010-1020 (2013).
95	Ladwig, F. et al. Phytosulfokine regulates growth in Arabidopsis through a response module at the plasma membrane that includes CYCLIC NUCLEOTIDE-GATED CHANNEL17, H+-ATPase, and BAK1. Plant Cell 27, 1718-1729 (2015).
96	Gao, Q. F. et al. Cyclic nucleotide-gated channel 18 is an essential Ca2+ channel in pollen tube tips for pollen tube guidance to ovules in Arabidopsis. Proc. Natl. Acad. Sci. USA 113, 3096-3101 (2016).
97	Kugler, A., Köhler, B., Palme, K., Wolff, P. & Dietrich, P. Salt-dependent regulation of a CNG channel subfamily in Arabidopsis. BMC Plant Biol. 9, 140 (2009).
98	Lawton, K. et al. Systemic acquired resistance in Arabidopsis requires salicylic acid but not ethylene. Mol. Plant Microbe Interact. 8, 863-870 (1995).
99	Doherty, C. J., Van Buskirk, H. A., Myers, S. J. & Thomashow, M. F. Roles for Arabidopsis CAMTA transcription factors in cold-regulated gene expression and freezing tolerance. Plant Cell 21, 972-984 (2009).
100	Gu, Y. & Innes, R. W. The KEEP ON GOING protein of Arabidopsis recruits the ENHANCED DISEASE RESISTANCE1 protein to trans-Golgi network/early endosome vesicles. Plant Physiol. 155, 1827-1838 (2011).
