# Supplementary material for: Humidity-driven ABA depletion determines plant-pathogen competition for leaf water
Source: Nat Commun. 2025 Dec 19;17:787. doi: 10.1038/s41467-025-67469-y (PMC12824301; doi:10.1038/s41467-025-67469-y)
Supplement: Supplementary file 13 — Source data [file 41467_2025_67469_MOESM13_ESM.xlsx]

## Sheet: Fig. 1a
	Normalized expression values								ANOVA results (CYP707A1)							Multiple comparisons (CYP707A1)
		Expression levels of CYP707A1 in WT							Table Analyzed							Compare cell means regardless of rows and columns
		MH			HH
	0.5 h	0.882703	1.45397	0.779165	8.57419	13.2691	10.3388		Two-way ANOVA	Ordinary						Number of families	1
	1 h	1.65864	0.381565	1.42405	2.14355	2.69447	1.34723		Alpha	0.05						Number of comparisons per family	28
	3 h	0.392292	0.554785	1.02811	1.1019	0.926588	1.91853									Alpha	0.05
	5 h	1.49485	1.79005	0.817902	0.63728	0.287175	0.61132		Source of Variation	% of total variation	P value	P value summary	Significant?
									Interaction	39.75	<0.0001	****	Yes			Tukey's multiple comparisons test	Mean diff.	95.00% CI of diff.	Below threshold?	Summary	Adjusted P Value
		Expression levels of CYP707A2 in WT							Row Factor	38.99	<0.0001	****	Yes
		MH			HH				Column Factor	15.61	<0.0001	****	Yes			0.5 h:MH vs. 0.5 h:HH	-9.689	-12.40 to -6.979	Yes	****	<0.0001
	0.5 h	1.52979	0.909618	0.718636	0.988514	0.216634	0.366868									0.5 h:MH vs. 1 h:MH	-0.1161	-2.826 to 2.594	No	ns	>0.9999
	1 h	1.12766	0.66128	1.11987	0.040479	0.028426	0.025619		ANOVA table	SS	DF	MS	F (DFn, DFd)	P value		0.5 h:MH vs. 1 h:HH	-1.023	-3.733 to 1.687	No	ns	0.8834
	3 h	1.15936	1.25122	1.22547	0.160799	0.132433	0.177186		Interaction	103.2	3	34.42	F (3, 16) = 37.45	P<0.0001		0.5 h:MH vs. 3 h:MH	0.3802	-2.330 to 3.090	No	ns	0.9996
	5 h	0.689362	0.647671	0.749154	0.107569	0.066677	0.160799		Row Factor	101.3	3	33.76	F (3, 16) = 36.73	P<0.0001		0.5 h:MH vs. 3 h:HH	-0.2771	-2.987 to 2.433	No	ns	>0.9999
									Column Factor	40.54	1	40.54	F (1, 16) = 44.11	P<0.0001		0.5 h:MH vs. 5 h:MH	-0.329	-3.039 to 2.381	No	ns	0.9998
		Expression levels of CYP707A3 in WT							Residual	14.71	16	0.9191				0.5 h:MH vs. 5 h:HH	0.5267	-2.183 to 3.237	No	ns	0.9967
		MH			HH											0.5 h:HH vs. 1 h:MH	9.573	6.863 to 12.28	Yes	****	<0.0001
	0.5 h	0.749154	1.80667	0.73884	4.83439	7.58597	9.02129		Difference between column means							0.5 h:HH vs. 1 h:HH	8.666	5.956 to 11.38	Yes	****	<0.0001
	1 h	0.504642	0.3423	0.393199	1.32256	1.08173	1.16743		Mean of MH	1.055						0.5 h:HH vs. 3 h:MH	10.07	7.359 to 12.78	Yes	****	<0.0001
	3 h	0.134282	0.158586	0.163044	0.228986	0.276114	0.179659		Mean of HH	3.654						0.5 h:HH vs. 3 h:HH	9.412	6.702 to 12.12	Yes	****	<0.0001
	5 h	0.142925	0.126161	0.099672	0.185995	0.206374	0.202127		Difference between means	-2.599						0.5 h:HH vs. 5 h:MH	9.36	6.650 to 12.07	Yes	****	<0.0001
									SE of difference	0.3914						0.5 h:HH vs. 5 h:HH	10.22	7.505 to 12.93	Yes	****	<0.0001
		Expression levels of CYP707A4 in WT							95% CI of difference	-3.429 to -1.770						1 h:MH vs. 1 h:HH	-0.907	-3.617 to 1.803	No	ns	0.9326
		MH			HH											1 h:MH vs. 3 h:MH	0.4964	-2.214 to 3.206	No	ns	0.9977
	0.5 h	1.23399	1.08925	0.743979	0.728668	0.235424	0.323836		Data summary							1 h:MH vs. 3 h:HH	-0.1609	-2.871 to 2.549	No	ns	>0.9999
	1 h	1.44727	1.40769	1.38831	0.278034	0.215138	0.155322		Number of columns (Column Factor)	2						1 h:MH vs. 5 h:MH	-0.2128	-2.923 to 2.497	No	ns	>0.9999
	3 h	0.764895	0.935191	0.749154	0.377182	0.274206	0.33294		Number of rows (Row Factor)	4						1 h:MH vs. 5 h:HH	0.6428	-2.067 to 3.353	No	ns	0.9891
	5 h	0.21071	0.185995	0.17234	0.154249	0.123564	0.1966		Number of values	24						1 h:HH vs. 3 h:MH	1.403	-1.307 to 4.113	No	ns	0.633
																1 h:HH vs. 3 h:HH	0.7461	-1.964 to 3.456	No	ns	0.9751
	Ct values for test genes															1 h:HH vs. 5 h:MH	0.6941	-2.016 to 3.404	No	ns	0.9832
																1 h:HH vs. 5 h:HH	1.55	-1.160 to 4.260	No	ns	0.5223
		Expression levels of CYP707A1 in WT														3 h:MH vs. 3 h:HH	-0.6573	-3.367 to 2.053	No	ns	0.9876
		MH			HH											3 h:MH vs. 5 h:MH	-0.7092	-3.419 to 2.001	No	ns	0.9811
	0.5 h	32.4	31.92	32.94	29.08	28.34	28.91									3 h:MH vs. 5 h:HH	0.1465	-2.564 to 2.857	No	ns	>0.9999
	1 h	32.15	33.95	32.1	30.94	30.91	31.7									3 h:HH vs. 5 h:MH	-0.05193	-2.762 to 2.658	No	ns	>0.9999
	3 h	34.18	33.85	32.93	32.09	32.51	31.43									3 h:HH vs. 5 h:HH	0.8037	-1.906 to 3.514	No	ns	0.963
	5 h	32.41	31.99	33.1	32.9	34.04	33.28									5 h:MH vs. 5 h:HH	0.8557	-1.854 to 3.566	No	ns	0.9493
		Expression levels of CYP707A2 in WT
		MH			HH											Test details	Mean 1	Mean 2	Mean diff.	SE of diff.	N1	N2	q	DF
	0.5 h	25.65	26.64	27.1	26.24	28.32	27.77
	1 h	26.75	27.2	26.49	30.71	31.52	31.46									0.5 h:MH vs. 0.5 h:HH	1.039	10.73	-9.689	0.7828	3	3	17.5	16
	3 h	26.66	26.72	26.72	28.91	29.36	28.91									0.5 h:MH vs. 1 h:MH	1.039	1.155	-0.1161	0.7828	3	3	0.2098	16
	5 h	27.57	27.5	27.27	29.51	30.19	29.25									0.5 h:MH vs. 1 h:HH	1.039	2.062	-1.023	0.7828	3	3	1.848	16
																0.5 h:MH vs. 3 h:MH	1.039	0.6584	0.3802	0.7828	3	3	0.6869	16
		Expression levels of CYP707A3 in WT														0.5 h:MH vs. 3 h:HH	1.039	1.316	-0.2771	0.7828	3	3	0.5006	16
		MH			HH											0.5 h:MH vs. 5 h:MH	1.039	1.368	-0.329	0.7828	3	3	0.5944	16
	0.5 h	25.99	24.96	26.37	23.26	22.5	22.46									0.5 h:MH vs. 5 h:HH	1.039	0.5119	0.5267	0.7828	3	3	0.9516	16
	1 h	27.22	27.46	27.31	24.99	25.58	25.26									0.5 h:HH vs. 1 h:MH	10.73	1.155	9.573	0.7828	3	3	17.29	16
	3 h	29.08	29.01	28.94	27.71	27.61	28.2									0.5 h:HH vs. 1 h:HH	10.73	2.062	8.666	0.7828	3	3	15.66	16
	5 h	29.15	29.17	29.49	28.03	27.87	28.23									0.5 h:HH vs. 3 h:MH	10.73	0.6584	10.07	0.7828	3	3	18.19	16
																0.5 h:HH vs. 3 h:HH	10.73	1.316	9.412	0.7828	3	3	17	16
		Expression levels of CYP707A4 in WT														0.5 h:HH vs. 5 h:MH	10.73	1.368	9.36	0.7828	3	3	16.91	16
		MH			HH											0.5 h:HH vs. 5 h:HH	10.73	0.5119	10.22	0.7828	3	3	18.46	16
	0.5 h	26.42	26.84	27.51	27.14	28.66	28.41									1 h:MH vs. 1 h:HH	1.155	2.062	-0.907	0.7828	3	3	1.639	16
	1 h	26.85	26.57	26.64	28.39	29.06	29.32									1 h:MH vs. 3 h:MH	1.155	0.6584	0.4964	0.7828	3	3	0.8968	16
	3 h	27.72	27.6	27.89	28.14	28.77	28.46									1 h:MH vs. 3 h:HH	1.155	1.316	-0.1609	0.7828	3	3	0.2907	16
	5 h	29.74	29.76	29.85	29.45	29.76	29.42									1 h:MH vs. 5 h:MH	1.155	1.368	-0.2128	0.7828	3	3	0.3846	16
																1 h:MH vs. 5 h:HH	1.155	0.5119	0.6428	0.7828	3	3	1.161	16
	Ct values for reference gene (ACTIN2)															1 h:HH vs. 3 h:MH	2.062	0.6584	1.403	0.7828	3	3	2.535	16
																1 h:HH vs. 3 h:HH	2.062	1.316	0.7461	0.7828	3	3	1.348	16
		Expression levels of CYP707A1 in WT														1 h:HH vs. 5 h:MH	2.062	1.368	0.6941	0.7828	3	3	1.254	16
		MH			HH											1 h:HH vs. 5 h:HH	2.062	0.5119	1.55	0.7828	3	3	2.8	16
	0.5 h	18.89	19.13	19.25	18.85	18.74	18.95									3 h:MH vs. 3 h:HH	0.6584	1.316	-0.6573	0.7828	3	3	1.187	16
	1 h	19.55	19.23	19.28	18.71	19.01	18.8									3 h:MH vs. 5 h:MH	0.6584	1.368	-0.7092	0.7828	3	3	1.281	16
	3 h	19.5	19.67	19.64	18.9	19.07	19.04									3 h:MH vs. 5 h:HH	0.6584	0.5119	0.1465	0.7828	3	3	0.2646	16
	5 h	19.66	19.5	19.48	18.92	18.91	19.24									3 h:HH vs. 5 h:MH	1.316	1.368	-0.05193	0.7828	3	3	0.09382	16
																3 h:HH vs. 5 h:HH	1.316	0.5119	0.8037	0.7828	3	3	1.452	16
		Expression levels of CYP707A2 in WT														5 h:MH vs. 5 h:HH	1.368	0.5119	0.8557	0.7828	3	3	1.546	16
		MH			HH
	0.5 h	18.89	19.13	19.25	18.85	18.74	18.95									Compact letter display
	1 h	19.55	19.23	19.28	18.71	19.01	18.8									0.5 h:HH	A
	3 h	19.5	19.67	19.64	18.9	19.07	19.04									1 h:HH	B
	5 h	19.66	19.5	19.48	18.92	18.91	19.24									5 h:MH	B
																3 h:HH	B
		Expression levels of CYP707A3 in WT														1 h:MH	B
		MH			HH											0.5 h:MH	B
	0.5 h	18.89	19.13	19.25	18.85	18.74	18.95									3 h:MH	B
	1 h	19.55	19.23	19.28	18.71	19.01	18.8									5 h:HH	B
	3 h	19.5	19.67	19.64	18.9	19.07	19.04
	5 h	19.66	19.5	19.48	18.92	18.91	19.24		ANOVA results (CYP707A2)							Multiple comparisons (CYP707A2)
		Expression levels of CYP707A4 in WT							Table Analyzed							Compare cell means regardless of rows and columns
		MH			HH
	0.5 h	18.89	19.13	19.25	18.85	18.74	18.95		Two-way ANOVA	Ordinary						Number of families	1
	1 h	19.55	19.23	19.28	18.71	19.01	18.8		Alpha	0.05						Number of comparisons per family	28
	3 h	19.5	19.67	19.64	18.9	19.07	19.04									Alpha	0.05
	5 h	19.66	19.5	19.48	18.92	18.91	19.24		Source of Variation	% of total variation	P value	P value summary	Significant?
									Interaction	5.707	0.1705	ns	No			Tukey's multiple comparisons test	Mean diff.	95.00% CI of diff.	Below threshold?	Summary	Adjusted P Value
									Row Factor	10.26	0.0431	*	Yes
									Column Factor	68	<0.0001	****	Yes			0.5:MH vs. 0.5:HH	0.5287	-0.1239 to 1.181	No	ns	0.1614
																0.5:MH vs. 1:MH	0.08308	-0.5695 to 0.7356	No	ns	0.9998
									ANOVA table	SS	DF	MS	F (DFn, DFd)	P value		0.5:MH vs. 1:HH	1.021	0.3686 to 1.674	Yes	**	0.0011
									Interaction	0.3036	3	0.1012	F (3, 16) = 1.899	P=0.1705		0.5:MH vs. 3:MH	-0.1593	-0.8119 to 0.4932	No	ns	0.9872
									Row Factor	0.5457	3	0.1819	F (3, 16) = 3.414	P=0.0431		0.5:MH vs. 3:HH	0.8959	0.2433 to 1.548	Yes	**	0.0041
									Column Factor	3.617	1	3.617	F (1, 16) = 67.88	P<0.0001		0.5:MH vs. 5:MH	0.3573	-0.2952 to 1.010	No	ns	0.5719
									Residual	0.8525	16	0.05328				0.5:MH vs. 5:HH	0.941	0.2885 to 1.594	Yes	**	0.0026
																0.5:HH vs. 1:MH	-0.4456	-1.098 to 0.2069	No	ns	0.3201
									Difference between column means							0.5:HH vs. 1:HH	0.4925	-0.1600 to 1.145	No	ns	0.2204
									Mean of MH	0.9824						0.5:HH vs. 3:MH	-0.688	-1.341 to -0.03548	Yes	*	0.035
									Mean of HH	0.206						0.5:HH vs. 3:HH	0.3672	-0.2853 to 1.020	No	ns	0.5409
									Difference between means	0.7764						0.5:HH vs. 5:MH	-0.1714	-0.8239 to 0.4811	No	ns	0.9807
									SE of difference	0.09424						0.5:HH vs. 5:HH	0.4123	-0.2402 to 1.065	No	ns	0.4067
									95% CI of difference	0.5766 to 0.9762						1:MH vs. 1:HH	0.9381	0.2856 to 1.591	Yes	**	0.0027
																1:MH vs. 3:MH	-0.2424	-0.8949 to 0.4101	No	ns	0.8913
									Data summary							1:MH vs. 3:HH	0.8128	0.1603 to 1.465	Yes	**	0.0097
									Number of columns (Column Factor)	2						1:MH vs. 5:MH	0.2742	-0.3783 to 0.9267	No	ns	0.8192
									Number of rows (Row Factor)	4						1:MH vs. 5:HH	0.8579	0.2054 to 1.510	Yes	**	0.0061
									Number of values	24						1:HH vs. 3:MH	-1.181	-1.833 to -0.5280	Yes	***	0.0002
																1:HH vs. 3:HH	-0.1253	-0.7778 to 0.5272	No	ns	0.9969
																1:HH vs. 5:MH	-0.6639	-1.316 to -0.01136	Yes	*	0.0447
																1:HH vs. 5:HH	-0.08017	-0.7327 to 0.5724	No	ns	0.9998
																3:MH vs. 3:HH	1.055	0.4027 to 1.708	Yes	***	0.0008
																3:MH vs. 5:MH	0.5166	-0.1359 to 1.169	No	ns	0.1794
																3:MH vs. 5:HH	1.1	0.4478 to 1.753	Yes	***	0.0005
																3:HH vs. 5:MH	-0.5386	-1.191 to 0.1139	No	ns	0.1478
																3:HH vs. 5:HH	0.04512	-0.6074 to 0.6977	No	ns	>0.9999
																5:MH vs. 5:HH	0.5837	-0.06882 to 1.236	No	ns	0.0975
																Test details	Mean 1	Mean 2	Mean diff.	SE of diff.	N1	N2	q	DF
																0.5:MH vs. 0.5:HH	1.053	0.524	0.5287	0.1885	3	3	3.967	16
																0.5:MH vs. 1:MH	1.053	0.9696	0.08308	0.1885	3	3	0.6234	16
																0.5:MH vs. 1:HH	1.053	0.03151	1.021	0.1885	3	3	7.662	16
																0.5:MH vs. 3:MH	1.053	1.212	-0.1593	0.1885	3	3	1.196	16
																0.5:MH vs. 3:HH	1.053	0.1568	0.8959	0.1885	3	3	6.722	16
																0.5:MH vs. 5:MH	1.053	0.6954	0.3573	0.1885	3	3	2.681	16
																0.5:MH vs. 5:HH	1.053	0.1117	0.941	0.1885	3	3	7.061	16
																0.5:HH vs. 1:MH	0.524	0.9696	-0.4456	0.1885	3	3	3.344	16
																0.5:HH vs. 1:HH	0.524	0.03151	0.4925	0.1885	3	3	3.695	16
																0.5:HH vs. 3:MH	0.524	1.212	-0.688	0.1885	3	3	5.162	16
																0.5:HH vs. 3:HH	0.524	0.1568	0.3672	0.1885	3	3	2.755	16
																0.5:HH vs. 5:MH	0.524	0.6954	-0.1714	0.1885	3	3	1.286	16
																0.5:HH vs. 5:HH	0.524	0.1117	0.4123	0.1885	3	3	3.094	16
																1:MH vs. 1:HH	0.9696	0.03151	0.9381	0.1885	3	3	7.039	16
																1:MH vs. 3:MH	0.9696	1.212	-0.2424	0.1885	3	3	1.819	16
																1:MH vs. 3:HH	0.9696	0.1568	0.8128	0.1885	3	3	6.099	16
																1:MH vs. 5:MH	0.9696	0.6954	0.2742	0.1885	3	3	2.058	16
																1:MH vs. 5:HH	0.9696	0.1117	0.8579	0.1885	3	3	6.437	16
																1:HH vs. 3:MH	0.03151	1.212	-1.181	0.1885	3	3	8.858	16
																1:HH vs. 3:HH	0.03151	0.1568	-0.1253	0.1885	3	3	0.9402	16
																1:HH vs. 5:MH	0.03151	0.6954	-0.6639	0.1885	3	3	4.981	16
																1:HH vs. 5:HH	0.03151	0.1117	-0.08017	0.1885	3	3	0.6016	16
																3:MH vs. 3:HH	1.212	0.1568	1.055	0.1885	3	3	7.918	16
																3:MH vs. 5:MH	1.212	0.6954	0.5166	0.1885	3	3	3.876	16
																3:MH vs. 5:HH	1.212	0.1117	1.1	0.1885	3	3	8.256	16
																3:HH vs. 5:MH	0.1568	0.6954	-0.5386	0.1885	3	3	4.041	16
																3:HH vs. 5:HH	0.1568	0.1117	0.04512	0.1885	3	3	0.3386	16
																5:MH vs. 5:HH	0.6954	0.1117	0.5837	0.1885	3	3	4.38	16
																Compact letter display
																3:MH	A
																0.5:MH	A B
																1:MH	A B
																5:MH	A B C
																0.5:HH	B D
																3:HH	C D
																5:HH	C D
																1:HH	D
									ANOVA results (CYP707A3)							Multiple comparisons (CYP707A3)
									Table Analyzed							Compare cell means regardless of rows and columns
									Two-way ANOVA	Ordinary						Number of families	1
									Alpha	0.05						Number of comparisons per family	28
																Alpha	0.05
									Source of Variation	% of total variation	P value	P value summary	Significant?
									Interaction	28.86	<0.0001	****	Yes			Tukey's multiple comparisons test	Mean diff.	95.00% CI of diff.	Below threshold?	Summary	Adjusted P Value
									Row Factor	49.54	<0.0001	****	Yes
									Column Factor	14.03	<0.0001	****	Yes			0.5:MH vs. 0.5:HH	-6.049	-8.268 to -3.830	Yes	****	<0.0001
																0.5:MH vs. 1:MH	0.6848	-1.534 to 2.904	No	ns	0.9547
									ANOVA table	SS	DF	MS	F (DFn, DFd)	P value		0.5:MH vs. 1:HH	-0.09235	-2.311 to 2.126	No	ns	>0.9999
									Interaction	37.55	3	12.52	F (3, 16) = 20.32	P<0.0001		0.5:MH vs. 3:MH	0.9463	-1.272 to 3.165	No	ns	0.8087
									Row Factor	64.47	3	21.49	F (3, 16) = 34.88	P<0.0001		0.5:MH vs. 3:HH	0.87	-1.349 to 3.089	No	ns	0.8631
									Column Factor	18.26	1	18.26	F (1, 16) = 29.64	P<0.0001		0.5:MH vs. 5:MH	0.9753	-1.243 to 3.194	No	ns	0.7858
									Residual	9.857	16	0.616				0.5:MH vs. 5:HH	0.9001	-1.319 to 3.119	No	ns	0.8427
																0.5:HH vs. 1:MH	6.734	4.515 to 8.953	Yes	****	<0.0001
									Difference between column means							0.5:HH vs. 1:HH	5.957	3.738 to 8.175	Yes	****	<0.0001
									Mean of MH	0.4466						0.5:HH vs. 3:MH	6.995	4.777 to 9.214	Yes	****	<0.0001
									Mean of HH	2.191						0.5:HH vs. 3:HH	6.919	4.700 to 9.138	Yes	****	<0.0001
									Difference between means	-1.744						0.5:HH vs. 5:MH	7.024	4.806 to 9.243	Yes	****	<0.0001
									SE of difference	0.3204						0.5:HH vs. 5:HH	6.949	4.730 to 9.168	Yes	****	<0.0001
									95% CI of difference	-2.424 to -1.065						1:MH vs. 1:HH	-0.7772	-2.996 to 1.442	No	ns	0.9166
																1:MH vs. 3:MH	0.2614	-1.957 to 2.480	No	ns	0.9999
									Data summary							1:MH vs. 3:HH	0.1851	-2.034 to 2.404	No	ns	>0.9999
									Number of columns (Column Factor)	2						1:MH vs. 5:MH	0.2905	-1.928 to 2.509	No	ns	0.9997
									Number of rows (Row Factor)	4						1:MH vs. 5:HH	0.2152	-2.004 to 2.434	No	ns	>0.9999
									Number of values	24						1:HH vs. 3:MH	1.039	-1.180 to 3.257	No	ns	0.7327
																1:HH vs. 3:HH	0.9623	-1.256 to 3.181	No	ns	0.7962
																1:HH vs. 5:MH	1.068	-1.151 to 3.286	No	ns	0.7071
																1:HH vs. 5:HH	0.9924	-1.226 to 3.211	No	ns	0.7719
																3:MH vs. 3:HH	-0.07628	-2.295 to 2.142	No	ns	>0.9999
																3:MH vs. 5:MH	0.02905	-2.190 to 2.248	No	ns	>0.9999
																3:MH vs. 5:HH	-0.04619	-2.265 to 2.173	No	ns	>0.9999
																3:HH vs. 5:MH	0.1053	-2.113 to 2.324	No	ns	>0.9999
																3:HH vs. 5:HH	0.03009	-2.189 to 2.249	No	ns	>0.9999
																5:MH vs. 5:HH	-0.07525	-2.294 to 2.143	No	ns	>0.9999
																Test details	Mean 1	Mean 2	Mean diff.	SE of diff.	N1	N2	q	DF
																0.5:MH vs. 0.5:HH	1.098	7.147	-6.049	0.6409	3	3	13.35	16
																0.5:MH vs. 1:MH	1.098	0.4134	0.6848	0.6409	3	3	1.511	16
																0.5:MH vs. 1:HH	1.098	1.191	-0.09235	0.6409	3	3	0.2038	16
																0.5:MH vs. 3:MH	1.098	0.152	0.9463	0.6409	3	3	2.088	16
																0.5:MH vs. 3:HH	1.098	0.2283	0.87	0.6409	3	3	1.92	16
																0.5:MH vs. 5:MH	1.098	0.1229	0.9753	0.6409	3	3	2.152	16
																0.5:MH vs. 5:HH	1.098	0.1982	0.9001	0.6409	3	3	1.986	16
																0.5:HH vs. 1:MH	7.147	0.4134	6.734	0.6409	3	3	14.86	16
																0.5:HH vs. 1:HH	7.147	1.191	5.957	0.6409	3	3	13.14	16
																0.5:HH vs. 3:MH	7.147	0.152	6.995	0.6409	3	3	15.44	16
																0.5:HH vs. 3:HH	7.147	0.2283	6.919	0.6409	3	3	15.27	16
																0.5:HH vs. 5:MH	7.147	0.1229	7.024	0.6409	3	3	15.5	16
																0.5:HH vs. 5:HH	7.147	0.1982	6.949	0.6409	3	3	15.33	16
																1:MH vs. 1:HH	0.4134	1.191	-0.7772	0.6409	3	3	1.715	16
																1:MH vs. 3:MH	0.4134	0.152	0.2614	0.6409	3	3	0.5769	16
																1:MH vs. 3:HH	0.4134	0.2283	0.1851	0.6409	3	3	0.4085	16
																1:MH vs. 5:MH	0.4134	0.1229	0.2905	0.6409	3	3	0.641	16
																1:MH vs. 5:HH	0.4134	0.1982	0.2152	0.6409	3	3	0.4749	16
																1:HH vs. 3:MH	1.191	0.152	1.039	0.6409	3	3	2.292	16
																1:HH vs. 3:HH	1.191	0.2283	0.9623	0.6409	3	3	2.124	16
																1:HH vs. 5:MH	1.191	0.1229	1.068	0.6409	3	3	2.356	16
																1:HH vs. 5:HH	1.191	0.1982	0.9924	0.6409	3	3	2.19	16
																3:MH vs. 3:HH	0.152	0.2283	-0.07628	0.6409	3	3	0.1683	16
																3:MH vs. 5:MH	0.152	0.1229	0.02905	0.6409	3	3	0.06411	16
																3:MH vs. 5:HH	0.152	0.1982	-0.04619	0.6409	3	3	0.1019	16
																3:HH vs. 5:MH	0.2283	0.1229	0.1053	0.6409	3	3	0.2324	16
																3:HH vs. 5:HH	0.2283	0.1982	0.03009	0.6409	3	3	0.0664	16
																5:MH vs. 5:HH	0.1229	0.1982	-0.07525	0.6409	3	3	0.1661	16
																Compact letter display
																0.5:HH	A
																1:HH	B
																0.5:MH	B
																1:MH	B
																3:HH	B
																5:HH	B
																3:MH	B
																5:MH	B
									ANOVA results (CYP707A4)							Multiple comparisons (CYP707A4)
									Table Analyzed							Compare cell means regardless of rows and columns
									Two-way ANOVA	Ordinary						Number of families	1
									Alpha	0.05						Number of comparisons per family	28
																Alpha	0.05
									Source of Variation	% of total variation	P value	P value summary	Significant?
									Interaction	21.64	<0.0001	****	Yes			Tukey's multiple comparisons test	Mean diff.	95.00% CI of diff.	Below threshold?	Summary	Adjusted P Value
									Row Factor	30.21	<0.0001	****	Yes
									Column Factor	41.79	<0.0001	****	Yes			0.5:MH vs. 0.5:HH	0.5931	0.2031 to 0.9831	Yes	**	0.0015
																0.5:MH vs. 1:MH	-0.392	-0.7820 to -0.002049	Yes	*	0.0483
									ANOVA table	SS	DF	MS	F (DFn, DFd)	P value		0.5:MH vs. 1:HH	0.8062	0.4163 to 1.196	Yes	****	<0.0001
									Interaction	1.037	3	0.3458	F (3, 16) = 18.17	P<0.0001		0.5:MH vs. 3:MH	0.206	-0.1840 to 0.5960	No	ns	0.6116
									Row Factor	1.448	3	0.4827	F (3, 16) = 25.36	P<0.0001		0.5:MH vs. 3:HH	0.6943	0.3043 to 1.084	Yes	***	0.0003
									Column Factor	2.003	1	2.003	F (1, 16) = 105.3	P<0.0001		0.5:MH vs. 5:MH	0.8327	0.4428 to 1.223	Yes	****	<0.0001
									Residual	0.3045	16	0.01903				0.5:MH vs. 5:HH	0.8643	0.4743 to 1.254	Yes	****	<0.0001
																0.5:HH vs. 1:MH	-0.9851	-1.375 to -0.5951	Yes	****	<0.0001
									Difference between column means							0.5:HH vs. 1:HH	0.2131	-0.1768 to 0.6031	No	ns	0.5739
									Mean of MH	0.8607						0.5:HH vs. 3:MH	-0.3871	-0.7771 to 0.002866	No	ns	0.0524
									Mean of HH	0.2829						0.5:HH vs. 3:HH	0.1012	-0.2888 to 0.4912	No	ns	0.9819
									Difference between means	0.5778						0.5:HH vs. 5:MH	0.2396	-0.1503 to 0.6296	No	ns	0.439
									SE of difference	0.05632						0.5:HH vs. 5:HH	0.2712	-0.1188 to 0.6611	No	ns	0.3008
									95% CI of difference	0.4584 to 0.6972						1:MH vs. 1:HH	1.198	0.8083 to 1.588	Yes	****	<0.0001
																1:MH vs. 3:MH	0.598	0.2080 to 0.9880	Yes	**	0.0014
									Data summary							1:MH vs. 3:HH	1.086	0.6963 to 1.476	Yes	****	<0.0001
									Number of columns (Column Factor)	2						1:MH vs. 5:MH	1.225	0.8348 to 1.615	Yes	****	<0.0001
									Number of rows (Row Factor)	4						1:MH vs. 5:HH	1.256	0.8663 to 1.646	Yes	****	<0.0001
									Number of values	24						1:HH vs. 3:MH	-0.6002	-0.9902 to -0.2103	Yes	**	0.0014
																1:HH vs. 3:HH	-0.1119	-0.5019 to 0.2780	No	ns	0.9688
																1:HH vs. 5:MH	0.02648	-0.3635 to 0.4165	No	ns	>0.9999
																1:HH vs. 5:HH	0.05803	-0.3319 to 0.4480	No	ns	0.9994
																3:MH vs. 3:HH	0.4883	0.09833 to 0.8783	Yes	**	0.0093
																3:MH vs. 5:MH	0.6267	0.2368 to 1.017	Yes	***	0.0009
																3:MH vs. 5:HH	0.6583	0.2683 to 1.048	Yes	***	0.0005
																3:HH vs. 5:MH	0.1384	-0.2515 to 0.5284	No	ns	0.9113
																3:HH vs. 5:HH	0.17	-0.2200 to 0.5599	No	ns	0.7924
																5:MH vs. 5:HH	0.03154	-0.3584 to 0.4215	No	ns	>0.9999
																Test details	Mean 1	Mean 2	Mean diff.	SE of diff.	N1	N2	q	DF
																0.5:MH vs. 0.5:HH	1.022	0.4293	0.5931	0.1126	3	3	7.447	16
																0.5:MH vs. 1:MH	1.022	1.414	-0.392	0.1126	3	3	4.922	16
																0.5:MH vs. 1:HH	1.022	0.2162	0.8062	0.1126	3	3	10.12	16
																0.5:MH vs. 3:MH	1.022	0.8164	0.206	0.1126	3	3	2.586	16
																0.5:MH vs. 3:HH	1.022	0.3281	0.6943	0.1126	3	3	8.717	16
																0.5:MH vs. 5:MH	1.022	0.1897	0.8327	0.1126	3	3	10.46	16
																0.5:MH vs. 5:HH	1.022	0.1581	0.8643	0.1126	3	3	10.85	16
																0.5:HH vs. 1:MH	0.4293	1.414	-0.9851	0.1126	3	3	12.37	16
																0.5:HH vs. 1:HH	0.4293	0.2162	0.2131	0.1126	3	3	2.676	16
																0.5:HH vs. 3:MH	0.4293	0.8164	-0.3871	0.1126	3	3	4.86	16
																0.5:HH vs. 3:HH	0.4293	0.3281	0.1012	0.1126	3	3	1.271	16
																0.5:HH vs. 5:MH	0.4293	0.1897	0.2396	0.1126	3	3	3.009	16
																0.5:HH vs. 5:HH	0.4293	0.1581	0.2712	0.1126	3	3	3.405	16
																1:MH vs. 1:HH	1.414	0.2162	1.198	0.1126	3	3	15.04	16
																1:MH vs. 3:MH	1.414	0.8164	0.598	0.1126	3	3	7.508	16
																1:MH vs. 3:HH	1.414	0.3281	1.086	0.1126	3	3	13.64	16
																1:MH vs. 5:MH	1.414	0.1897	1.225	0.1126	3	3	15.38	16
																1:MH vs. 5:HH	1.414	0.1581	1.256	0.1126	3	3	15.77	16
																1:HH vs. 3:MH	0.2162	0.8164	-0.6002	0.1126	3	3	7.536	16
																1:HH vs. 3:HH	0.2162	0.3281	-0.1119	0.1126	3	3	1.406	16
																1:HH vs. 5:MH	0.2162	0.1897	0.02648	0.1126	3	3	0.3325	16
																1:HH vs. 5:HH	0.2162	0.1581	0.05803	0.1126	3	3	0.7286	16
																3:MH vs. 3:HH	0.8164	0.3281	0.4883	0.1126	3	3	6.131	16
																3:MH vs. 5:MH	0.8164	0.1897	0.6267	0.1126	3	3	7.869	16
																3:MH vs. 5:HH	0.8164	0.1581	0.6583	0.1126	3	3	8.265	16
																3:HH vs. 5:MH	0.3281	0.1897	0.1384	0.1126	3	3	1.738	16
																3:HH vs. 5:HH	0.3281	0.1581	0.17	0.1126	3	3	2.134	16
																5:MH vs. 5:HH	0.1897	0.1581	0.03154	0.1126	3	3	0.396	16
																Compact letter display
																1:MH	A
																0.5:MH	B
																3:MH	B C
																0.5:HH	C D
																3:HH	D
																1:HH	D
																5:MH	D
																5:HH	D

## Sheet: Fig. 1b
		ABA (pg/mg dry weight)							ANOVA results							Multiple comparisons
		MH (2 h)			HH (2 h)
	WT	46.2674	39.3977	43.1279	12.7501	13.0532	15.2576		Table Analyzed							Compare cell means regardless of rows and columns
	cyp707a1 cyp707a3	73.0835	61.9409	57.9959	65.9511	51.7326	61.3833
									Two-way ANOVA	Ordinary						Number of families	1
									Alpha	0.05						Number of comparisons per family	6
																Alpha	0.05
									Source of Variation	% of total variation	P value	P value summary	Significant?
									Interaction	9.111	0.0055	**	Yes			Tukey's multiple comparisons test	Mean diff.	95.00% CI of diff.	Below threshold?	Summary	Adjusted P Value
									Row Factor	68.46	<0.0001	****	Yes
									Column Factor	17.31	0.0008	***	Yes			WT:MH (2 h) vs. WT:HH (2 h)	29.24	14.47 to 44.01	Yes	**	0.001
																WT:MH (2 h) vs. cyp707a1 cyp707a3:MH (2 h)	-21.41	-36.18 to -6.640	Yes	**	0.0072
									ANOVA table	SS	DF	MS	F (DFn, DFd)	P value		WT:MH (2 h) vs. cyp707a1 cyp707a3:HH (2 h)	-16.76	-31.53 to -1.989	Yes	*	0.0274
									Interaction	453.6	1	453.6	F (1, 8) = 14.22	P=0.0055		WT:HH (2 h) vs. cyp707a1 cyp707a3:MH (2 h)	-50.65	-65.42 to -35.88	Yes	****	<0.0001
									Row Factor	3408	1	3408	F (1, 8) = 106.8	P<0.0001		WT:HH (2 h) vs. cyp707a1 cyp707a3:HH (2 h)	-46	-60.77 to -31.23	Yes	****	<0.0001
									Column Factor	861.7	1	861.7	F (1, 8) = 27.01	P=0.0008		cyp707a1 cyp707a3:MH (2 h) vs. cyp707a1 cyp707a3:HH (2 h)	4.651	-10.12 to 19.42	No	ns	0.7493
									Residual	255.2	8	31.91
									Difference between column means							Test details	Mean 1	Mean 2	Mean diff.	SE of diff.	N1	N2	q	DF
									Mean of MH (2 h)	53.64
									Mean of HH (2 h)	36.69						WT:MH (2 h) vs. WT:HH (2 h)	42.93	13.69	29.24	4.612	3	3	8.967	8
									Difference between means	16.95						WT:MH (2 h) vs. cyp707a1 cyp707a3:MH (2 h)	42.93	64.34	-21.41	4.612	3	3	6.565	8
									SE of difference	3.261						WT:MH (2 h) vs. cyp707a1 cyp707a3:HH (2 h)	42.93	59.69	-16.76	4.612	3	3	5.139	8
									95% CI of difference	9.427 to 24.47						WT:HH (2 h) vs. cyp707a1 cyp707a3:MH (2 h)	13.69	64.34	-50.65	4.612	3	3	15.53	8
																WT:HH (2 h) vs. cyp707a1 cyp707a3:HH (2 h)	13.69	59.69	-46	4.612	3	3	14.11	8
									Difference between row means							cyp707a1 cyp707a3:MH (2 h) vs. cyp707a1 cyp707a3:HH (2 h)	64.34	59.69	4.651	4.612	3	3	1.426	8
									Mean of WT	28.31
									Mean of cyp707a1 cyp707a3	62.01						Compact letter display
									Difference between means	-33.71						cyp707a1 cyp707a3:MH (2 h)	A
									SE of difference	3.261						cyp707a1 cyp707a3:HH (2 h)	A
									95% CI of difference	-41.23 to -26.19						WT:MH (2 h)	B
																WT:HH (2 h)	C
									Interaction CI
									Mean diff, A1 - B1	29.24
									Mean diff, A2 - B2	4.651
									(A1 -B1) - (A2 - B2)	24.59
									95% CI of difference	9.553 to 39.63
									(B1 - A1) - (B2 - A2)	-24.59
									95% CI of difference	-39.63 to -9.553
									Data summary
									Number of columns (Column Factor)	2
									Number of rows (Row Factor)	2
									Number of values	12

## Sheet: Fig. 1c
	Pst ΔhrcC (HH, 1 dpi)
	WT			cyp707a1			cyp707a2			cyp707a3			cyp707a1 cyp707a3

## Sheet: Fig. 1d
	Pst ΔhrcC (MH, 1 dpi)						Pst ΔhrcC (HH, 1 dpi)
	WT			cyp707a1 cyp707a3			WT			cyp707a1 cyp707a3

## Sheet: Fig. 1e
		Bacterial titler (log10 CFU/mg FW)													ANOVA results							Multiple comparisons
		WT						cyp707a1 cyp707a3
	Pst ΔhrcC (MH, 3 dpi)	2.27984	1.87289	2.20761	2.20254	2.16749	2.30103	2.32539	2.37864	2.11539	2.30103	2.07058	2.10914		Table Analyzed							Compare cell means regardless of rows and columns
	Pst ΔhrcC (HH, 3 dpi)	4.18046	3.39794	3.07918	3.48442	3.54136	3.1963	4.74473	4.39794	3.87133	4.18709	4.53264	4.62839
															Two-way ANOVA	Ordinary						Number of families	1
															Alpha	0.05						Number of comparisons per family	6
																						Alpha	0.05
															Source of Variation	% of total variation	P value	P value summary	Significant?
															Interaction	6.805	0.0012	**	Yes			Tukey's multiple comparisons test	Mean diff.	95.00% CI of diff.	Below threshold?	Summary	Adjusted P Value
															Row Factor	78.79	<0.0001	****	Yes
															Column Factor	4.892	0.0044	**	Yes			Pst ΔhrcC (MH, 3 dpi):WT vs. Pst ΔhrcC (MH, 3 dpi):cyp707a1 cyp707a3	0.07523	-0.4423 to 0.5928	No	ns	0.9766
																						Pst ΔhrcC (MH, 3 dpi):WT vs. Pst ΔhrcC (HH, 3 dpi):WT	-1.188	-1.706 to -0.6705	Yes	****	<0.0001
															ANOVA table	SS	DF	MS	F (DFn, DFd)	P value		Pst ΔhrcC (MH, 3 dpi):WT vs. Pst ΔhrcC (HH, 3 dpi):cyp707a1 cyp707a3	-2.102	-2.619 to -1.584	Yes	****	<0.0001
															Interaction	1.467	1	1.467	F (1, 20) = 14.30	P=0.0012		Pst ΔhrcC (MH, 3 dpi):cyp707a1 cyp707a3 vs. Pst ΔhrcC (HH, 3 dpi):WT	-1.263	-1.781 to -0.7457	Yes	****	<0.0001
															Row Factor	16.98	1	16.98	F (1, 20) = 165.6	P<0.0001		Pst ΔhrcC (MH, 3 dpi):cyp707a1 cyp707a3 vs. Pst ΔhrcC (HH, 3 dpi):cyp707a1 cyp707a3	-2.177	-2.695 to -1.659	Yes	****	<0.0001
															Column Factor	1.055	1	1.055	F (1, 20) = 10.28	P=0.0044		Pst ΔhrcC (HH, 3 dpi):WT vs. Pst ΔhrcC (HH, 3 dpi):cyp707a1 cyp707a3	-0.9137	-1.431 to -0.3962	Yes	***	0.0004
															Residual	2.051	20	0.1026
															Difference between column means							Test details	Mean 1	Mean 2	Mean diff.	SE of diff.	N1	N2	q	DF
															Mean of WT	2.886
															Mean of cyp707a1 cyp707a3	3.305						Pst ΔhrcC (MH, 3 dpi):WT vs. Pst ΔhrcC (MH, 3 dpi):cyp707a1 cyp707a3	2.292	2.217	0.07523	0.1849	6	6	0.5754	20
															Difference between means	-0.4193						Pst ΔhrcC (MH, 3 dpi):WT vs. Pst ΔhrcC (HH, 3 dpi):WT	2.292	3.48	-1.188	0.1849	6	6	9.086	20
															SE of difference	0.1307						Pst ΔhrcC (MH, 3 dpi):WT vs. Pst ΔhrcC (HH, 3 dpi):cyp707a1 cyp707a3	2.292	4.394	-2.102	0.1849	6	6	16.07	20
															95% CI of difference	-0.6920 to -0.1465						Pst ΔhrcC (MH, 3 dpi):cyp707a1 cyp707a3 vs. Pst ΔhrcC (HH, 3 dpi):WT	2.217	3.48	-1.263	0.1849	6	6	9.662	20
																						Pst ΔhrcC (MH, 3 dpi):cyp707a1 cyp707a3 vs. Pst ΔhrcC (HH, 3 dpi):cyp707a1 cyp707a3	2.217	4.394	-2.177	0.1849	6	6	16.65	20
															Difference between row means							Pst ΔhrcC (HH, 3 dpi):WT vs. Pst ΔhrcC (HH, 3 dpi):cyp707a1 cyp707a3	3.48	4.394	-0.9137	0.1849	6	6	6.989	20
															Mean of Pst ΔhrcC (MH, 3 dpi)	2.254
															Mean of Pst ΔhrcC (HH, 3 dpi)	3.937						Compact letter display
															Difference between means	-1.683						Pst ΔhrcC (HH, 3 dpi):cyp707a1 cyp707a3	A
															SE of difference	0.1307						Pst ΔhrcC (HH, 3 dpi):WT	B
															95% CI of difference	-1.955 to -1.410						Pst ΔhrcC (MH, 3 dpi):WT	C
																						Pst ΔhrcC (MH, 3 dpi):cyp707a1 cyp707a3	C
															Interaction CI
															Mean diff, A1 - B1	0.07523
															Mean diff, A2 - B2	-0.9137
															(A1 -B1) - (A2 - B2)	0.989
															95% CI of difference	0.4435 to 1.534
															(B1 - A1) - (B2 - A2)	-0.989
															95% CI of difference	-1.534 to -0.4435
															Data summary
															Number of columns (Column Factor)	2
															Number of rows (Row Factor)	2
															Number of values	24

## Sheet: Fig. 2b
	Stomatal aperture (width/length)									ANOVA results							Multiple comparisons
	WT		cyp707a1 cyp707a3		ost2-3D		cyp707a1 cyp707a3 ost2-3D
	MH (1 h)	HH (1 h)	MH (1 h)	HH (1 h)	MH (1 h)	HH (1 h)	MH (1 h)	HH (1 h)		Table Analyzed							Compare cell means regardless of rows and columns
	0.378583	0.373273	0.288086	0.222533	0.414737	0.456961	0.388517	0.539659
	0.197171	0.394159	0.30721	0.276666	0.352111	0.41211	0.35697	0.559418		Two-way ANOVA	Ordinary						Number of families	1
	0.290785	0.389228	0.382952	0.380448	0.498595	0.398398	0.382956	0.379589		Alpha	0.05						Number of comparisons per family	28
	0.366909	0.247005	0.323612	0.35	0.29855	0.561147	0.350059	0.439238									Alpha	0.05
	0.332621	0.358649	0.35391	0.337097	0.464156	0.505039	0.327292	0.520582		Source of Variation	% of total variation	P value	P value summary	Significant?
	0.385104	0.33632	0.245302	0.284035	0.292546	0.481367	0.414632	0.505356		Interaction	0.8651	<0.0001	****	Yes			Tukey's multiple comparisons test	Predicted (LS) Mean diff.	95.00% CI of diff.	Below threshold?	Summary	Adjusted P Value
	0.342471	0.435515	0.23632	0.336266	0.315887	0.417673	0.421117	0.362744		Row Factor	41.44	<0.0001	****	Yes
	0.313618	0.35604	0.338371	0.301293	0.397307	0.459024	0.420522	0.39481		Column Factor	0.7212	<0.0001	****	Yes			WT:MH (1 h) vs. WT:HH (1 h)	-0.03255	-0.04940 to -0.01570	Yes	****	<0.0001
	0.305384	0.347805	0.302189	0.256659	0.393723	0.369213	0.406314	0.394848									WT:MH (1 h) vs. cyp707a1 cyp707a3:MH (1 h)	0.03296	0.01412 to 0.05179	Yes	****	<0.0001
	0.295689	0.349448	0.261531	0.399256	0.537647	0.39325	0.390945	0.405934		ANOVA table	SS (Type III)	DF	MS	F (DFn, DFd)	P value		WT:MH (1 h) vs. cyp707a1 cyp707a3:HH (1 h)	0.01648	-0.0005090 to 0.03348	No	ns	0.0648
	0.341112	0.376022	0.281786	0.231816	0.360537	0.484594	0.348015	0.421144		Interaction	0.07791	3	0.02597	F (3, 1620) = 8.326	P<0.0001		WT:MH (1 h) vs. ost2-3D:MH (1 h)	-0.09328	-0.1122 to -0.07431	Yes	****	<0.0001
	0.407954	0.327418	0.282582	0.279246	0.424567	0.331827	0.402957	0.348298		Row Factor	3.732	3	1.244	F (3, 1620) = 398.9	P<0.0001		WT:MH (1 h) vs. ost2-3D:HH (1 h)	-0.1017	-0.1183 to -0.08513	Yes	****	<0.0001
	0.381116	0.337417	0.23782	0.318329	0.458395	0.415845	0.433361	0.428846		Column Factor	0.06495	1	0.06495	F (1, 1620) = 20.82	P<0.0001		WT:MH (1 h) vs. cyp707a1 cyp707a3 ost2-3D:MH (1 h)	-0.08466	-0.1025 to -0.06680	Yes	****	<0.0001
	0.265755	0.326944	0.435839	0.3013	0.554969	0.493797	0.430924	0.504722		Residual	5.053	1620	0.003119				WT:MH (1 h) vs. cyp707a1 cyp707a3 ost2-3D:HH (1 h)	-0.07879	-0.09606 to -0.06152	Yes	****	<0.0001
	0.29883	0.369799	0.280758	0.408918	0.393883	0.386101	0.390291	0.331505									WT:HH (1 h) vs. cyp707a1 cyp707a3:MH (1 h)	0.06551	0.04806 to 0.08296	Yes	****	<0.0001
	0.264224	0.290199	0.285726	0.340286	0.369516	0.449309	0.38839	0.443278		Difference between column means							WT:HH (1 h) vs. cyp707a1 cyp707a3:HH (1 h)	0.04904	0.03359 to 0.06448	Yes	****	<0.0001
	0.221048	0.323426	0.304095	0.335009	0.345982	0.575036	0.46967	0.518806		Predicted (LS) mean of MH (1 h)	0.3548						WT:HH (1 h) vs. ost2-3D:MH (1 h)	-0.06073	-0.07832 to -0.04313	Yes	****	<0.0001
	0.259226	0.445337	0.268924	0.268615	0.415334	0.433378	0.422823	0.417948		Predicted (LS) mean of HH (1 h)	0.3677						WT:HH (1 h) vs. ost2-3D:HH (1 h)	-0.06918	-0.08420 to -0.05416	Yes	****	<0.0001
	0.354894	0.366857	0.301566	0.349713	0.464205	0.280852	0.434422	0.374789		Difference between predicted means	-0.0129						WT:HH (1 h) vs. cyp707a1 cyp707a3 ost2-3D:MH (1 h)	-0.05211	-0.06851 to -0.03572	Yes	****	<0.0001
	0.286986	0.32711	0.294408	0.350954	0.311089	0.387895	0.40681	0.324266		SE of difference	0.002828						WT:HH (1 h) vs. cyp707a1 cyp707a3 ost2-3D:HH (1 h)	-0.04624	-0.06199 to -0.03049	Yes	****	<0.0001
	0.353465	0.335771	0.282464	0.299841	0.420932	0.389899	0.380598	0.465377		95% CI of difference	-0.01845 to -0.007356						cyp707a1 cyp707a3:MH (1 h) vs. cyp707a1 cyp707a3:HH (1 h)	-0.01647	-0.03407 to 0.001118	No	ns	0.0856
	0.228223	0.286305	0.297089	0.443352	0.313612	0.463495	0.423206	0.500913									cyp707a1 cyp707a3:MH (1 h) vs. ost2-3D:MH (1 h)	-0.1262	-0.1457 to -0.1067	Yes	****	<0.0001
	0.283534	0.343008	0.345727	0.367925	0.343314	0.371869	0.459725	0.483783		Data summary							cyp707a1 cyp707a3:MH (1 h) vs. ost2-3D:HH (1 h)	-0.1347	-0.1519 to -0.1175	Yes	****	<0.0001
	0.29724	0.401952	0.322194	0.322596	0.429446	0.359984	0.368274	0.461737		Number of columns (Column Factor)	2						cyp707a1 cyp707a3:MH (1 h) vs. cyp707a1 cyp707a3 ost2-3D:MH (1 h)	-0.1176	-0.1361 to -0.09919	Yes	****	<0.0001
	0.292379	0.303859	0.256967	0.371346	0.36594	0.436199	0.489307	0.333831		Number of rows (Row Factor)	4						cyp707a1 cyp707a3:MH (1 h) vs. cyp707a1 cyp707a3 ost2-3D:HH (1 h)	-0.1118	-0.1296 to -0.09389	Yes	****	<0.0001
	0.352859	0.480564	0.272163	0.319511	0.350986	0.394225	0.386667	0.397979		Number of values	1628						cyp707a1 cyp707a3:HH (1 h) vs. ost2-3D:MH (1 h)	-0.1098	-0.1275 to -0.09203	Yes	****	<0.0001
	0.289041	0.273543	0.344533	0.378131	0.511946	0.455613	0.303255	0.449389									cyp707a1 cyp707a3:HH (1 h) vs. ost2-3D:HH (1 h)	-0.1182	-0.1334 to -0.1030	Yes	****	<0.0001
	0.362014	0.295861	0.365863	0.294615	0.438641	0.333074	0.306127	0.427102									cyp707a1 cyp707a3:HH (1 h) vs. cyp707a1 cyp707a3 ost2-3D:MH (1 h)	-0.1011	-0.1177 to -0.08460	Yes	****	<0.0001
	0.314045	0.300756	0.234113	0.262326	0.490702	0.408533	0.41198	0.367926									cyp707a1 cyp707a3:HH (1 h) vs. cyp707a1 cyp707a3 ost2-3D:HH (1 h)	-0.09528	-0.1112 to -0.07937	Yes	****	<0.0001
	0.275897	0.249304	0.268626	0.366168	0.500412	0.41331	0.451604	0.465878									ost2-3D:MH (1 h) vs. ost2-3D:HH (1 h)	-0.008456	-0.02582 to 0.008912	No	ns	0.8195
	0.244218	0.334526	0.332659	0.302619	0.461289	0.445439	0.33575	0.419903									ost2-3D:MH (1 h) vs. cyp707a1 cyp707a3 ost2-3D:MH (1 h)	0.008615	-0.009954 to 0.02718	No	ns	0.8538
	0.315236	0.322942	0.178098	0.237729	0.363137	0.343131	0.373293	0.366472									ost2-3D:MH (1 h) vs. cyp707a1 cyp707a3 ost2-3D:HH (1 h)	0.01449	-0.003512 to 0.03249	No	ns	0.2215
	0.312152	0.366792	0.295802	0.262572	0.327268	0.378991	0.382076	0.416235									ost2-3D:HH (1 h) vs. cyp707a1 cyp707a3 ost2-3D:MH (1 h)	0.01707	0.0009207 to 0.03322	Yes	*	0.0296
	0.371936	0.32729	0.274013	0.303971	0.336871	0.341738	0.473469	0.556212									ost2-3D:HH (1 h) vs. cyp707a1 cyp707a3 ost2-3D:HH (1 h)	0.02294	0.007452 to 0.03844	Yes	***	0.0002
	0.384462	0.301896	0.309779	0.3236	0.367783	0.483994	0.422032	0.405553									cyp707a1 cyp707a3 ost2-3D:MH (1 h) vs. cyp707a1 cyp707a3 ost2-3D:HH (1 h)	0.005873	-0.01096 to 0.02270	No	ns	0.9649
	0.374545	0.371425	0.287063	0.314916	0.450401	0.367846	0.35734	0.406569
	0.358631	0.291388	0.335368	0.299203	0.342174	0.478019	0.380214	0.442193
	0.303431	0.399567	0.317047	0.293962	0.382284	0.406779	0.366474	0.539255									Test details	Predicted (LS) Mean 1	Predicted (LS) Mean 2	Predicted (LS) Mean diff.	SE of diff.	N1	N2	q	DF
	0.336104	0.401775	0.293717	0.334624	0.503567	0.585066	0.500263	0.391355
	0.30268	0.336773	0.311904	0.260594	0.365282	0.454728	0.354867	0.393399									WT:MH (1 h) vs. WT:HH (1 h)	0.3186	0.3511	-0.03255	0.005551	172	246	8.293	1620
	0.338001	0.373841	0.311611	0.280359	0.401377	0.585883	0.356377	0.422206									WT:MH (1 h) vs. cyp707a1 cyp707a3:MH (1 h)	0.3186	0.2856	0.03296	0.006207	172	153	7.51	1620
	0.273996	0.413142	0.338698	0.31911	0.378947	0.506943	0.336121	0.336276									WT:MH (1 h) vs. cyp707a1 cyp707a3:HH (1 h)	0.3186	0.3021	0.01648	0.005599	172	236	4.163	1620
	0.332126	0.336307	0.244486	0.320108	0.36681	0.356175	0.368045	0.446286									WT:MH (1 h) vs. ost2-3D:MH (1 h)	0.3186	0.4119	-0.09328	0.006251	172	149	21.1	1620
	0.276386	0.394459	0.260852	0.328628	0.394386	0.621851	0.485796	0.361113									WT:MH (1 h) vs. ost2-3D:HH (1 h)	0.3186	0.4203	-0.1017	0.005473	172	264	26.29	1620
	0.317144	0.475559	0.303751	0.256553	0.375171	0.438667	0.412663	0.316252									WT:MH (1 h) vs. cyp707a1 cyp707a3 ost2-3D:MH (1 h)	0.3186	0.4033	-0.08466	0.005886	172	189	20.34	1620
	0.320457	0.289295	0.311776	0.281471	0.406606	0.451668	0.487759	0.435976									WT:MH (1 h) vs. cyp707a1 cyp707a3 ost2-3D:HH (1 h)	0.3186	0.3974	-0.07879	0.00569	172	219	19.58	1620
	0.420918	0.388323	0.337284	0.283524	0.364895	0.503319	0.400613	0.369739									WT:HH (1 h) vs. cyp707a1 cyp707a3:MH (1 h)	0.3511	0.2856	0.06551	0.00575	246	153	16.11	1620
	0.289692	0.334843	0.276437	0.243543	0.450529	0.478517	0.384606	0.406547									WT:HH (1 h) vs. cyp707a1 cyp707a3:HH (1 h)	0.3511	0.3021	0.04904	0.005089	246	236	13.63	1620
	0.329863	0.324539	0.324992	0.249224	0.433789	0.461638	0.579763	0.392099									WT:HH (1 h) vs. ost2-3D:MH (1 h)	0.3511	0.4119	-0.06073	0.005798	246	149	14.81	1620
	0.331201	0.311404	0.280071	0.369116	0.426718	0.524093	0.382942	0.351816									WT:HH (1 h) vs. ost2-3D:HH (1 h)	0.3511	0.4203	-0.06918	0.004949	246	264	19.77	1620
	0.327571	0.324459	0.295165	0.281499	0.44543	0.347714	0.381639	0.285328									WT:HH (1 h) vs. cyp707a1 cyp707a3 ost2-3D:MH (1 h)	0.3511	0.4033	-0.05211	0.005402	246	189	13.64	1620
	0.266904	0.406834	0.246826	0.314985	0.472399	0.473137	0.431078	0.316303									WT:HH (1 h) vs. cyp707a1 cyp707a3 ost2-3D:HH (1 h)	0.3511	0.3974	-0.04624	0.005189	246	219	12.6	1620
	0.375145	0.32126	0.278271	0.254291	0.384621	0.397598	0.424704	0.41924									cyp707a1 cyp707a3:MH (1 h) vs. cyp707a1 cyp707a3:HH (1 h)	0.2856	0.3021	-0.01647	0.005797	153	236	4.019	1620
	0.339185	0.328681	0.287767	0.248844	0.38395	0.413025	0.377433	0.427501									cyp707a1 cyp707a3:MH (1 h) vs. ost2-3D:MH (1 h)	0.2856	0.4119	-0.1262	0.006428	153	149	27.77	1620
	0.232828	0.335649	0.266515	0.307474	0.404859	0.444931	0.38071	0.38963									cyp707a1 cyp707a3:MH (1 h) vs. ost2-3D:HH (1 h)	0.2856	0.4203	-0.1347	0.005675	153	264	33.57	1620
	0.275348	0.306545	0.273222	0.302585	0.374281	0.616106	0.428445	0.558267									cyp707a1 cyp707a3:MH (1 h) vs. cyp707a1 cyp707a3 ost2-3D:MH (1 h)	0.2856	0.4033	-0.1176	0.006074	153	189	27.39	1620
	0.305682	0.270565	0.150528	0.299455	0.513327	0.438882	0.401831	0.467554									cyp707a1 cyp707a3:MH (1 h) vs. cyp707a1 cyp707a3 ost2-3D:HH (1 h)	0.2856	0.3974	-0.1118	0.005885	153	219	26.86	1620
	0.345966	0.259344	0.230606	0.341083	0.462442	0.340397	0.370774	0.352646									cyp707a1 cyp707a3:HH (1 h) vs. ost2-3D:MH (1 h)	0.3021	0.4119	-0.1098	0.005844	236	149	26.56	1620
	0.286925	0.308707	0.238714	0.311303	0.544076	0.490645	0.428348	0.367881									cyp707a1 cyp707a3:HH (1 h) vs. ost2-3D:HH (1 h)	0.3021	0.4203	-0.1182	0.005003	236	264	33.42	1620
	0.372291	0.341088	0.215013	0.30217	0.537218	0.307913	0.43826	0.357795									cyp707a1 cyp707a3:HH (1 h) vs. cyp707a1 cyp707a3 ost2-3D:MH (1 h)	0.3021	0.4033	-0.1011	0.005452	236	189	26.24	1620
	0.293215	0.308775	0.261881	0.306861	0.372563	0.458452	0.301245	0.302236									cyp707a1 cyp707a3:HH (1 h) vs. cyp707a1 cyp707a3 ost2-3D:HH (1 h)	0.3021	0.3974	-0.09528	0.00524	236	219	25.71	1620
	0.337957	0.383461	0.378489	0.236418	0.413198	0.42654	0.419327	0.322862									ost2-3D:MH (1 h) vs. ost2-3D:HH (1 h)	0.4119	0.4203	-0.008456	0.005723	149	264	2.09	1620
	0.305975	0.41303	0.253617	0.235558	0.429382	0.496266	0.409488	0.371273									ost2-3D:MH (1 h) vs. cyp707a1 cyp707a3 ost2-3D:MH (1 h)	0.4119	0.4033	0.008615	0.006119	149	189	1.991	1620
	0.296847	0.306845	0.268985	0.271993	0.397567	0.442581	0.384244	0.357193									ost2-3D:MH (1 h) vs. cyp707a1 cyp707a3 ost2-3D:HH (1 h)	0.4119	0.3974	0.01449	0.005931	149	219	3.455	1620
	0.290319	0.352385	0.308642	0.25704	0.302318	0.423219	0.442337	0.443207									ost2-3D:HH (1 h) vs. cyp707a1 cyp707a3 ost2-3D:MH (1 h)	0.4203	0.4033	0.01707	0.005322	264	189	4.537	1620
	0.287216	0.34125	0.296428	0.327148	0.339704	0.550088	0.490147	0.350724									ost2-3D:HH (1 h) vs. cyp707a1 cyp707a3 ost2-3D:HH (1 h)	0.4203	0.3974	0.02294	0.005105	264	219	6.356	1620
	0.401116	0.315543	0.266828	0.250577	0.305979	0.513323	0.405555	0.326942									cyp707a1 cyp707a3 ost2-3D:MH (1 h) vs. cyp707a1 cyp707a3 ost2-3D:HH (1 h)	0.4033	0.3974	0.005873	0.005545	189	219	1.498	1620
	0.308336	0.337336	0.277506	0.32024	0.517225	0.403784	0.384443	0.370863
	0.293106	0.253864	0.274781	0.448876	0.403488	0.558368	0.463843	0.390734									Compact letter display
	0.219002	0.355344	0.245627	0.343635	0.52028	0.320632	0.349357	0.337126									ost2-3D:HH (1 h)	A
	0.278618	0.383353	0.213218	0.289197	0.492269	0.371345	0.408497	0.442124									ost2-3D:MH (1 h)	A B
	0.368399	0.3011	0.302478	0.253736	0.394189	0.373763	0.382353	0.423478									cyp707a1 cyp707a3 ost2-3D:MH (1 h)	B
	0.269775	0.329781	0.285444	0.30948	0.413563	0.427135	0.344227	0.461371									cyp707a1 cyp707a3 ost2-3D:HH (1 h)	B
	0.295303	0.280331	0.264521	0.332085	0.41073	0.374441	0.43465	0.427013									WT:HH (1 h)	C
	0.292292	0.256643	0.270489	0.36429	0.380585	0.340355	0.413964	0.433081									WT:MH (1 h)	D
	0.331677	0.325653	0.242384	0.361032	0.596545	0.336161	0.396677	0.440674									cyp707a1 cyp707a3:HH (1 h)	D E
	0.289816	0.312288	0.278332	0.338192	0.395632	0.470587	0.374231	0.525122									cyp707a1 cyp707a3:MH (1 h)	E
	0.288311	0.339326	0.218684	0.227974	0.514701	0.339535	0.361039	0.342795
	0.302289	0.351313	0.252461	0.363193	0.479726	0.49348	0.333324	0.351415
	0.266704	0.354855	0.22574	0.230858	0.450715	0.386999	0.445131	0.436391
	0.254398	0.36051	0.229978	0.286377	0.374779	0.272414	0.335353	0.422265
	0.321535	0.299594	0.249379	0.264132	0.455375	0.391208	0.448133	0.405652
	0.475974	0.332555	0.398164	0.278965	0.492983	0.629709	0.399371	0.370629
	0.428613	0.34211	0.214571	0.314496	0.457758	0.387758	0.342474	0.270869
	0.289846	0.389153	0.261487	0.237969	0.467068	0.394455	0.41278	0.387973
	0.32715	0.343569	0.272743	0.22482	0.461204	0.391278	0.339956	0.313644
	0.326028	0.406158	0.24054	0.298487	0.430806	0.444038	0.350037	0.381291
	0.27668	0.381303	0.26737	0.235147	0.393505	0.304971	0.36461	0.487766
	0.25971	0.340217	0.249263	0.38715	0.504029	0.416207	0.382794	0.395689
	0.2929	0.371429	0.257086	0.241115	0.334122	0.354146	0.294214	0.421452
	0.368928	0.256288	0.341453	0.253448	0.411031	0.369477	0.364767	0.4173
	0.353022	0.379005	0.230995	0.305492	0.429701	0.369507	0.369616	0.335086
	0.244441	0.298155	0.239004	0.293667	0.50597	0.487107	0.422817	0.437677
	0.301507	0.333326	0.257651	0.351656	0.440709	0.506555	0.44535	0.449909
	0.358729	0.325089	0.237024	0.340521	0.44897	0.440485	0.348068	0.395276
	0.400868	0.389943	0.281056	0.255731	0.412259	0.442133	0.440556	0.388103
	0.336119	0.346439	0.303885	0.247644	0.471143	0.452348	0.312279	0.447428
	0.355214	0.471496	0.341166	0.361093	0.389136	0.434292	0.283482	0.465353
	0.29755	0.451039	0.24993	0.314221	0.324953	0.498555	0.302404	0.372023
	0.283133	0.363161	0.356265	0.353347	0.519736	0.491226	0.42232	0.519926
	0.342626	0.32386	0.261589	0.373482	0.463053	0.433142	0.411879	0.479642
	0.338811	0.42442	0.300115	0.303992	0.439264	0.409604	0.372304	0.472594
	0.251988	0.302579	0.264732	0.238324	0.373417	0.447214	0.400834	0.284086
	0.366941	0.481243	0.255921	0.247527	0.52239	0.347337	0.251934	0.423465
	0.394323	0.279554	0.28595	0.317218	0.422719	0.456665	0.34626	0.396547
	0.357152	0.411741	0.216198	0.339684	0.423326	0.362565	0.400956	0.43454
	0.336876	0.401797	0.237079	0.251561	0.398454	0.478172	0.385882	0.272423
	0.313806	0.369176	0.371311	0.270633	0.400157	0.567123	0.39104	0.351107
	0.233258	0.254918	0.252689	0.24293	0.487781	0.345192	0.420726	0.402243
	0.365965	0.374478	0.277812	0.375784	0.341307	0.466568	0.414359	0.504855
	0.285086	0.355203	0.375082	0.39476	0.350706	0.567046	0.479286	0.497839
	0.427124	0.33706	0.28827	0.349797	0.459925	0.417653	0.483445	0.394955
	0.352468	0.343961	0.246616	0.329588	0.407435	0.47008	0.357268	0.488629
	0.376608	0.336151	0.272033	0.293321	0.344794	0.440161	0.412731	0.458309
	0.342173	0.425294	0.298974	0.310787	0.380514	0.408225	0.402004	0.502018
	0.39069	0.417836	0.272363	0.304579	0.332729	0.500828	0.415647	0.468904
	0.336992	0.334496	0.260012	0.364003	0.48087	0.490794	0.421524	0.424882
	0.309455	0.380184	0.280405	0.305033	0.369081	0.412416	0.459123	0.461753
	0.309695	0.442363	0.304729	0.285014	0.416484	0.342264	0.343719	0.513328
	0.301067	0.352577	0.291663	0.33635	0.596519	0.478201	0.302897	0.399896
	0.2904	0.435346	0.282437	0.242192	0.459488	0.337015	0.471576	0.451879
	0.34653	0.44819	0.345478	0.286056	0.432737	0.399412	0.50451	0.402029
	0.370099	0.354515	0.361621	0.27006	0.340847	0.360748	0.366865	0.397411
	0.214602	0.417481	0.297059	0.305789	0.379546	0.410898	0.436314	0.359075
	0.33785	0.371397	0.247755	0.23213	0.284268	0.34727	0.393417	0.395292
	0.269642	0.299096	0.283383	0.289702	0.467255	0.364071	0.388438	0.331059
	0.285155	0.372667	0.218952	0.361005	0.340456	0.448937	0.44718	0.447486
	0.244025	0.379267	0.324193	0.291066	0.387107	0.361124	0.35443	0.371043
	0.324872	0.358104	0.31023	0.294493	0.43195	0.342821	0.362509	0.419754
	0.283579	0.42024	0.25706	0.250882	0.372816	0.430619	0.460354	0.335347
	0.312639	0.309335	0.29605	0.244228	0.335794	0.491225	0.480299	0.469462
	0.268338	0.368401	0.301951	0.288317	0.33444	0.354357	0.323767	0.397109
	0.309021	0.344379	0.323496	0.261127	0.313859	0.399555	0.416918	0.309714
	0.316752	0.312602	0.290367	0.232845	0.400464	0.439636	0.502449	0.404748
	0.320554	0.311487	0.29456	0.297369	0.396446	0.534495	0.505057	0.396788
	0.298524	0.307361	0.261889	0.233065	0.282821	0.331608	0.375153	0.344091
	0.369997	0.419022	0.315427	0.3004	0.38731	0.376122	0.452178	0.42418
	0.359481	0.315177	0.291464	0.2387	0.341613	0.348342	0.415648	0.301197
	0.270944	0.349074	0.314451	0.28448	0.394256	0.443525	0.396799	0.406059
	0.323388	0.330294	0.320686	0.363327	0.385205	0.442788	0.403074	0.411843
	0.271694	0.338161	0.195156	0.252648	0.39505	0.356979	0.372166	0.403658
	0.280635	0.47194	0.361879	0.35628	0.306046	0.361282	0.338193	0.376931
	0.270421	0.405473	0.354615	0.276777	0.489407	0.369244	0.481563	0.388328
	0.290294	0.322671	0.274727	0.300237	0.344517	0.385468	0.359412	0.315823
	0.267542	0.419962	0.269364	0.395397	0.446135	0.466231	0.303425	0.37518
	0.305838	0.327606	0.25301	0.269796	0.424602	0.41454	0.476757	0.520932
	0.342361	0.358803	0.27342	0.287444	0.415833	0.519702	0.318991	0.328225
	0.294519	0.418118	0.327664	0.32467	0.334874	0.442143	0.429777	0.35738
	0.190009	0.246006	0.366504	0.33735	0.424896	0.341718	0.505153	0.384667
	0.343285	0.345017	0.348832	0.238173		0.435591	0.341939	0.296235
	0.302117	0.358291	0.330905	0.374279		0.469551	0.317732	0.371209
	0.38382	0.348937	0.229046	0.284406		0.461377	0.431882	0.376487
	0.359453	0.383484	0.287623	0.358099		0.376047	0.412217	0.38542
	0.372154	0.312618		0.239151		0.386649	0.371574	0.348337
	0.275989	0.322922		0.357088		0.437715	0.520821	0.380131
	0.306289	0.366727		0.300039		0.407131	0.388897	0.38021
	0.446351	0.239112		0.387899		0.464306	0.495125	0.297901
	0.352415	0.337714		0.23724		0.384273	0.504913	0.355511
	0.346192	0.380433		0.318161		0.390373	0.433682	0.334168
	0.407371	0.340305		0.312557		0.418326	0.43504	0.390844
	0.361035	0.314096		0.271307		0.354157	0.517293	0.34428
	0.296563	0.300462		0.420053		0.371477	0.462118	0.402053
	0.242	0.377771		0.368819		0.434535	0.505041	0.321646
	0.298958	0.327377		0.374939		0.453099	0.488959	0.36445
	0.321978	0.300082		0.315517		0.38694	0.360168	0.324743
	0.43277	0.298984		0.357166		0.43564	0.408619	0.346118
	0.278126	0.335171		0.31683		0.433863	0.395331	0.520924
	0.340826	0.298431		0.341602		0.422707	0.390388	0.393827
	0.322768	0.309124		0.403241		0.396548	0.427709	0.340251
	0.325811	0.328065		0.334564		0.449579	0.423161	0.382258
	0.391791	0.257757		0.306246		0.463669	0.386565	0.404977
	0.358226	0.324153		0.217915		0.386687	0.368208	0.315133
		0.319315		0.24617		0.454449	0.417778	0.460209
		0.37644		0.31034		0.514293	0.309721	0.306159
		0.413741		0.356044		0.377993	0.408719	0.402122
		0.287752		0.265617		0.384471	0.401074	0.36595
		0.448117		0.346715		0.49265	0.329287	0.337314
		0.347947		0.336844		0.387575	0.376808	0.359759
		0.298166		0.3553		0.452651	0.503663	0.420661
		0.512851		0.309169		0.414427	0.342838	0.341285
		0.368814		0.22874		0.462202	0.3725	0.370103
		0.401851		0.342227		0.437306	0.377076	0.378456
		0.333468		0.323405		0.285224	0.507802	0.380636
		0.384773		0.228407		0.406168	0.358874	0.370665
		0.331783		0.269071		0.395389	0.525522	0.437103
		0.317086		0.272861		0.354263	0.449634	0.320759
		0.307983		0.301463		0.454909	0.419737	0.415348
		0.419521		0.302893		0.465729	0.484596	0.378246
		0.444442		0.244968		0.304196	0.428457	0.43764
		0.311212		0.344237		0.347617		0.388748
		0.34788		0.238277		0.351871		0.339078
		0.345877		0.336654		0.468325		0.372153
		0.297816		0.298779		0.346351		0.378274
		0.326057		0.307682		0.413246		0.384268
		0.318806		0.2901		0.439623		0.399915
		0.40522		0.322577		0.303174		0.385817
		0.358376		0.311125		0.290959		0.382589
		0.356575		0.271379		0.265434		0.394255
		0.270374		0.265696		0.458972		0.462551
		0.381852		0.379193		0.358316		0.380544
		0.341348		0.346454		0.402463		0.419521
		0.334489		0.300458		0.395276		0.326521
		0.29457		0.310482		0.58879		0.300381
		0.464784		0.26713		0.404661		0.398408
		0.41117		0.274447		0.57681		0.355504
		0.374027		0.298279		0.452561		0.446702
		0.338345		0.244735		0.44298		0.341687
		0.371998		0.325225		0.353308		0.435769
		0.453511		0.320821		0.371059		0.345576
		0.390491		0.2916		0.41884		0.353068
		0.386153		0.265336		0.429256		0.370098
		0.359591		0.287939		0.440371		0.387262
		0.399063		0.287145		0.303067		0.312098
		0.317103		0.260174		0.474945		0.361661
		0.360677		0.305035		0.399931		0.328986
		0.30485		0.282689		0.446447		0.342921
		0.410057		0.349027		0.37187		0.386234
		0.404358		0.292938		0.444555		0.426644
		0.338112		0.2959		0.409714		0.371172
		0.374089		0.301182		0.472595
		0.306885		0.24818		0.435078
		0.412948		0.279225		0.465937
		0.402617		0.303112		0.312009
		0.419077		0.250839		0.238695
		0.399314		0.313043		0.443802
		0.3654		0.332834		0.333398
		0.298764		0.254327		0.39435
		0.258651		0.28379		0.367025
		0.322797		0.280211		0.451285
		0.417262		0.326188		0.466313
		0.339736		0.278909		0.458629
		0.353245		0.234578		0.397332
		0.355157		0.269126		0.441396
		0.297731		0.279572		0.549354
		0.386131		0.266465		0.395897
		0.355089		0.248164		0.31357
		0.310178				0.398214
		0.289503				0.524789
		0.377948				0.343231
		0.375344				0.399931
		0.391856				0.446447
		0.292609				0.37187
		0.383756				0.444555
		0.329221				0.409714
		0.288434				0.472595
		0.368344				0.435078
						0.465937
						0.312009
						0.238695
						0.443802
						0.333398
						0.39435
						0.367025
						0.451285
						0.466313
						0.458629
						0.397332
						0.441396
						0.549354
						0.395897
						0.31357
						0.398214
						0.524789
						0.343231

## Sheet: Fig. 2c
	Pst ΔhrcC (HH, 1 dpi)
	WT			cyp707a1 cyp707a3			ost2-3D			cyp707a1 cyp707a3 ost2-3D

## Sheet: Fig. 2d
	Bacterial titler (log10 CFU/mg FW)					ANOVA results							Multiple comparisons
	Pst ΔhrcC (HH, 3 dpi)
	WT	cyp707a1 cyp707a3	ost2-3D	cyp707a1 cyp707a3 ost2-3D		Table Analyzed							Number of families	1
	3.92942	5.52288	3.24988	3.3098		Data sets analyzed	A-D						Number of comparisons per family	6
	4.61767	5.39794	3.22185	3.00877		Distribution assumption	Normal (Gaussian)						Alpha	0.05
	2.9576	5.62258	3.64529	3.01773
	3.8617	5.27107	2.83367	3.9106		ANOVA summary							Tukey's multiple comparisons test	Mean diff.	95.00% CI of diff.	Below threshold?	Summary	Adjusted P Value
	4.43856	5.56934	3.20995	2.65758		F	36.73						WT vs. cyp707a1 cyp707a3	-1.422	-2.102 to -0.7417	Yes	****	<0.0001	A-B
	4.40577	5.35655	3.91409	3.07572		P value	<0.0001						WT vs. ost2-3D	0.6893	0.009406 to 1.369	Yes	*	0.0462	A-C
						P value summary	****						WT vs. cyp707a1 cyp707a3 ost2-3D	0.8717	0.1918 to 1.552	Yes	**	0.0091	A-D
						Significant diff. among means (P < 0.05)?	Yes						cyp707a1 cyp707a3 vs. ost2-3D	2.111	1.431 to 2.791	Yes	****	<0.0001	B-C
						R squared	0.8464						cyp707a1 cyp707a3 vs. cyp707a1 cyp707a3 ost2-3D	2.293	1.613 to 2.973	Yes	****	<0.0001	B-D
													ost2-3D vs. cyp707a1 cyp707a3 ost2-3D	0.1824	-0.4975 to 0.8623	No	ns	0.8752	C-D
						Brown-Forsythe test
						F (DFn, DFd)	1.380 (3, 20)						Test details	Mean 1	Mean 2	Mean diff.	SE of diff.	n1	n2	q	DF
						P value	0.2778						WT vs. cyp707a1 cyp707a3	4.035	5.457	-1.422	0.2429	6	6	8.276	20
						P value summary	ns						WT vs. ost2-3D	4.035	3.346	0.6893	0.2429	6	6	4.013	20
						Are SDs significantly different (P < 0.05)?	No						WT vs. cyp707a1 cyp707a3 ost2-3D	4.035	3.163	0.8717	0.2429	6	6	5.075	20
													cyp707a1 cyp707a3 vs. ost2-3D	5.457	3.346	2.111	0.2429	6	6	12.29	20
						Bartlett's test							cyp707a1 cyp707a3 vs. cyp707a1 cyp707a3 ost2-3D	5.457	3.163	2.293	0.2429	6	6	13.35	20
						Bartlett's statistic (corrected)	7.991						ost2-3D vs. cyp707a1 cyp707a3 ost2-3D	3.346	3.163	0.1824	0.2429	6	6	1.062	20
						P value	0.0462
						P value summary	*						Compact letter display
						Are SDs significantly different (P < 0.05)?	Yes						cyp707a1 cyp707a3	A
													WT	B
						ANOVA table	SS	DF	MS	F (DFn, DFd)	P value		ost2-3D	C
						Treatment (between columns)	19.51	3	6.502		P<0.0001		cyp707a1 cyp707a3 ost2-3D	C
						Residual (within columns)	3.541	20
						Total	23.05
						Data summary
						Number of treatments (columns)	4

## Sheet: Fig. 3b
		WT + MH (0.5 h)			WT + HH (0.5 h)			WT + MH (5 h)			WT + HH (5 h)
	PC1	-45.2075	-47.0626	-45.8667	-79.7701	-85.4219	-82.8279	62.7458	66.5401	65.62	63.9923	64.413	62.8455
	PC2	-32.1616	-29.2446	-30.4854	21.9719	23.445	22.2455	-50.4759	-50.8821	-51.3237	68.244	59.854	48.8129

## Sheet: Fig. 3d
	Cluster 1			Cluster 2			Cluster 6			Cluster 9
	Target	P value (-log10)		Target	P value (-log10)		Target	P value (-log10)		Target	P value (-log10)
	ANAC013	10.1164		CAMTA1	18.8613		CAMTA1	22.7111		PIF4	11.4381
	SEPALLATA3	3.95163		HY5	14.1525		HY5	15.3038		SEPALLATA3	9.98804
	ANAC057	3.49481		SEPALLATA3	13.9332		CAMTA5	13.4105		VIP1	6.19272
	TGA5	2.95562		bZIP18	10.2127		SEPALLATA3	6.01335		bZIP18	5.32371
	TGA9	2.95562		ESE3	10.0745		GT3A	5.65375		bZIP52	5.02079
	AT1G19040	2.9548		bZIP52	9.73882		bZIP18	5.47906		LFY	4.56373
	bZIP50	2.9548		ATBHLH15	9.73882		PIF4	5.26909		PIF3	4.37025
	TGA4	2.65181		PIF4	9.73882		bZIP52	4.88882		AT5G23930	3.49215
	ATBHLH15	2.4648		ERF4	7.5476		DEAR3	4.84566		bZIP48	3.43323
	GBF5	2.28108		ERF115	7.5476		RAP21	4.84432		CAMTA1	3.33853

[truncated: 54 more sheets: Fig. 4b, Fig. 4c, Fig. 4d, Fig. 4e, Fig. 4f, Fig. 4g, Fig. 4h, Fig. 4i, Fig. 5b, Fig. 5c, Fig. 5 d, Fig. 6a, Fig. 6b, Fig. 6c, Fig. 6d, Fig. 6e, Fig. 6f, Fig. 6g, Fig. 7b, Fig. 7c …]
